# Supplementary material for: Real-time direct detection of Criegee intermediates from ozonolysis of alkenes in an atmospheric simulation chamber
Source: Sci Adv. 2026 Mar 4;12(10):eaeb0618. doi: 10.1126/sciadv.aeb0618 (PMC12959382; doi:10.1126/sciadv.aeb0618)
Supplement: Supplementary file 2 — Data S1 [file sciadv.aeb0618_data_s1.zip]

Archive with 1 entries (1 files):
- aeb0618_data_s1.xlsx
