# Supplementary material for: Real-time direct detection of Criegee intermediates from ozonolysis of alkenes in an atmospheric simulation chamber
Source: Sci Adv. 2026 Mar 4;12(10):eaeb0618. doi: 10.1126/sciadv.aeb0618 (PMC12959382; doi:10.1126/sciadv.aeb0618)
Supplement: Supplementary file 2 — Data S1 [file sciadv.aeb0618_data_s1.zip › aeb0618_data_s1.xlsx]

## Sheet: Figure1
Wavelength / nm	Observed absorption coefficient / cm-1		Contribution from CH2OO / cm-1	Contribution from HCHO / cm-1	Total fit to observed spectrum / cm-1
330.529	1.96428e-07		7.18965e-08	1.64407e-07	2.36304e-07
331.1	1.62391e-07		7.2416e-08	7.4272e-08	1.46688e-07
331.67	1.04521e-07		7.28881e-08	3.1105e-08	1.03993e-07
332.241	1.00929e-07		7.32496e-08	1.7429e-08	9.06786e-08
332.811	6.69823e-08		7.32605e-08	1.36818e-08	8.69423e-08
333.382	7.5348e-08		7.39403e-08	1.2123e-08	8.60633e-08
333.952	7.96728e-08		7.46457e-08	1.00139e-08	8.46596e-08
334.522	6.42185e-08		7.47371e-08	7.53876e-09	8.22759e-08
335.093	8.18133e-08		7.49276e-08	5.77986e-09	8.07074e-08
335.663	7.24026e-08		7.48908e-08	6.08613e-09	8.09769e-08
336.234	8.59584e-08		7.60759e-08	9.80396e-09	8.58798e-08
336.804	8.74053e-08		7.52563e-08	1.88393e-08	9.40956e-08
337.375	1.19345e-07		7.53169e-08	3.85341e-08	1.13851e-07
337.945	1.72763e-07		7.59358e-08	1.07104e-07	1.8304e-07
338.516	2.82572e-07		7.55862e-08	2.53504e-07	3.2909e-07
339.086	3.46573e-07		7.60158e-08	3.41524e-07	4.1754e-07
339.656	3.43576e-07		7.61352e-08	2.67829e-07	3.43964e-07
340.227	2.91864e-07		7.63477e-08	1.52974e-07	2.29322e-07
340.797	2.0405e-07		7.60212e-08	7.91355e-08	1.55157e-07
341.368	1.53226e-07		7.6676e-08	3.40143e-08	1.1069e-07
341.938	1.33203e-07		7.68316e-08	2.81054e-08	1.04937e-07
342.509	1.32932e-07		7.62487e-08	7.77379e-08	1.53987e-07
343.079	1.79368e-07		7.59457e-08	1.20797e-07	1.96742e-07
343.65	2.02059e-07		7.6027e-08	1.03194e-07	1.79221e-07
344.22	1.66212e-07		7.58493e-08	6.38579e-08	1.39707e-07
344.79	1.24477e-07		7.53929e-08	3.46558e-08	1.10049e-07
345.361	9.97117e-08		7.47184e-08	1.70282e-08	9.17466e-08
345.931	1.00272e-07		7.40387e-08	8.05379e-09	8.20925e-08
346.502	1.04116e-07		7.43798e-08	3.72423e-09	7.8104e-08
347.072	8.90695e-08		7.46115e-08	2.77845e-09	7.73899e-08
347.643	8.28487e-08		7.47394e-08	4.12697e-09	7.88664e-08
348.213	9.91302e-08		7.52206e-08	4.48007e-09	7.97007e-08
348.783	9.56299e-08		7.45789e-08	2.8796e-09	7.74585e-08
349.354	1.13529e-07		7.33024e-08	1.97153e-09	7.52739e-08
349.924	9.0871e-08		7.34671e-08	2.18298e-09	7.56501e-08
350.495	1.14807e-07		7.34011e-08	2.7047e-09	7.61058e-08
351.065	8.34568e-08		7.24531e-08	6.1961e-09	7.86492e-08
351.636	1.04006e-07		7.09236e-08	2.0816e-08	9.17397e-08
352.206	1.29682e-07		6.8831e-08	6.59651e-08	1.34796e-07
352.777	1.675e-07		6.85413e-08	1.26872e-07	1.95413e-07
353.347	2.2744e-07		6.97517e-08	1.41091e-07	2.10843e-07
353.917	2.14417e-07		7.06193e-08	1.07739e-07	1.78358e-07
354.488	1.60601e-07		7.02549e-08	7.01112e-08	1.40366e-07
355.058	1.42709e-07		6.97919e-08	4.02383e-08	1.1003e-07
355.629	1.01524e-07		6.92595e-08	1.82913e-08	8.75508e-08
356.199	9.43368e-08		6.76576e-08	6.07707e-09	7.37346e-08
356.77	8.61031e-08		6.67168e-08	2.46973e-09	6.91865e-08
357.34	5.49978e-08		6.78308e-08	1.74293e-09	6.95737e-08
357.911	6.68887e-08		6.78796e-08	1.21496e-09	6.90945e-08
358.481	7.4516e-08		6.65846e-08	8.65102e-10	6.74497e-08
359.051	8.03605e-08		6.50436e-08	6.7282e-10	6.57164e-08
359.622	7.67978e-08		6.43507e-08	5.81517e-10	6.49322e-08
360.192	6.41391e-08		6.29294e-08	5.11712e-10	6.34411e-08
360.763	7.93633e-08		6.25787e-08	5.23038e-10	6.31017e-08
361.333	7.23867e-08		6.27047e-08	8.63105e-10	6.35678e-08
361.904	6.64896e-08		6.22631e-08	1.27382e-09	6.35369e-08
362.474	5.46183e-08		6.28864e-08	1.19455e-09	6.4081e-08
363.045	8.12476e-08		6.3458e-08	8.45692e-10	6.43037e-08
363.615	7.55179e-08		6.31025e-08	6.39355e-10	6.37419e-08
364.185	6.74432e-08		6.23792e-08	5.64473e-10	6.29437e-08
364.756	6.60226e-08		6.15389e-08	5.45413e-10	6.20843e-08
365.326	6.43169e-08		5.97174e-08	5.38601e-10	6.0256e-08
365.897	7.80888e-08		5.81684e-08	5.26955e-10	5.86954e-08
366.467	5.45858e-08		5.63751e-08	5.1927e-10	5.68944e-08
367.038	6.59699e-08		5.16702e-08	5.67869e-10	5.2238e-08
367.608	5.59016e-08		4.89503e-08	7.22728e-10	4.9673e-08
368.178	4.96174e-08		5.07393e-08	9.68627e-10	5.17079e-08
368.749	3.66522e-08		5.21056e-08	1.44475e-09	5.35503e-08
369.319	5.99987e-08		5.20051e-08	2.51906e-09	5.45242e-08
369.89	4.60972e-08		5.24963e-08	3.76053e-09	5.62568e-08
370.46	5.9493e-08		5.3666e-08	4.14786e-09	5.78138e-08
371.031	4.56086e-08		5.36604e-08	3.46857e-09	5.71289e-08
371.601	5.46521e-08		5.31946e-08	2.07421e-09	5.52688e-08
372.172	4.61229e-08		5.21419e-08	9.84888e-10	5.31268e-08
372.742	4.88504e-08		5.0742e-08	7.09278e-10	5.14513e-08
373.312	6.06479e-08		4.88711e-08	6.69277e-10	4.95404e-08
373.883	6.68709e-08		4.59407e-08	5.80087e-10	4.65208e-08
374.453	5.70572e-08		4.42184e-08	5.10435e-10	4.47288e-08
375.024	3.41507e-08		4.18694e-08	0	4.18694e-08
375.594	2.6641e-08		4.06574e-08	0	4.06574e-08
376.165	4.73303e-08		4.02151e-08	0	4.02151e-08
376.735	3.25646e-08		4.02135e-08	0	4.02135e-08
377.306	9.13427e-09		4.01462e-08	0	4.01462e-08
377.876	3.63413e-08		4.01957e-08	0	4.01957e-08
378.446	4.20011e-08		4.09153e-08	0	4.09153e-08
379.017	4.10028e-08		4.17871e-08	0	4.17871e-08
379.587	2.17161e-08		4.22474e-08	0	4.22474e-08
380.158	6.03636e-08		4.15762e-08	0	4.15762e-08
380.728	4.59743e-08		4.02065e-08	0	4.02065e-08
381.299	2.47794e-08		3.79442e-08	0	3.79442e-08
381.869	2.13914e-08		3.66255e-08	0	3.66255e-08
382.439	3.81872e-08		3.4716e-08	0	3.4716e-08
383.01	6.31324e-08		3.23353e-08	0	3.23353e-08
383.58	3.40031e-08		2.99424e-08	0	2.99424e-08
384.151	4.18995e-08		2.75171e-08	0	2.75171e-08
384.721	2.06942e-09		2.61829e-08	0	2.61829e-08
385.292	3.4447e-08		2.60542e-08	0	2.60542e-08
385.862	2.70175e-08		2.63656e-08	0	2.63656e-08
386.433	3.94253e-09		2.70322e-08	0	2.70322e-08
387.003	2.73635e-08		2.82769e-08	0	2.82769e-08
387.573	3.91615e-09		2.9967e-08	0	2.9967e-08
388.144	2.94722e-08		3.073e-08	0	3.073e-08
388.714	2.61476e-08		3.07152e-08	0	3.07152e-08
389.285	3.60293e-08		3.00549e-08	0	3.00549e-08
389.855	5.59271e-08		2.83556e-08	0	2.83556e-08
			0	0	0
			0	0	0
			0	0	0
			0	0	0
			0	0	0
			0	0	0
			0	0	0
			0	0	0
			0	0	0
			0	0	0
			0	0	0
			0	0	0
			0	0	0
			0	0	0
			0	0	0
			0	0	0
			0	0	0
			0	0	0
			0	0	0
			0	0	0
			0	0	0
			0	0	0
			0	0	0
			0	0	0
			0	0	0
			0	0	0
			0	0	0
			0	0	0
			0	0	0
			0	0	0
			0	0	0
			0	0	0
			0	0	0
			0	0	0
			0	0	0
			0	0	0
			0	0	0
			0	0	0
			0	0	0
			0	0	0
			0	0	0
			0	0	0
			0	0	0
			0	0	0
			0	0	0
			0	0	0
			0	0	0
			0	0	0
			0	0	0
			0	0	0
			0	0	0
			0	0	0
			0	0	0
			0	0	0
			0	0	0
			0	0	0
			0	0	0
			0	0	0
			0	0	0
			0	0	0
			0	0	0
			0	0	0
			0	0	0
			0	0	0
			0	0	0
			0	0	0
			0	0	0
			0	0	0
			0	0	0
			0	0	0
			0	0	0
			0	0	0
			0	0	0
			0	0	0
			0	0	0
			0	0	0
			0	0	0
			0	0	0
			0	0	0
			0	0	0
			0	0	0
			0	0	0
			0	0	0
			0	0	0
			0	0	0
			0	0	0
			0	0	0
			0	0	0
			0	0	0
			0	0	0
			0	0	0
			0	0	0
			0	0	0
			0	0	0
			0	0	0
			0	0	0
			0	0	0
			0	0	0
			0	0	0
			0	0	0
			0	0	0
			0	0	0
			0	0	0
			0	0	0
			0	0	0
			0	0	0
			0	0	0
			0	0	0
			0	0	0
			0	0	0
			0	0	0
			0	0	0
			0	0	0
			0	0	0
			0	0	0
			0	0	0
			0	0	0
			0	0	0
			0	0	0
			0	0	0
			0	0	0
			0	0	0
			0	0	0
			0	0	0
			0	0	0
			0	0	0
			0	0	0
			0	0	0
			0	0	0
			0	0	0
			0	0	0
			0	0	0
			0	0	0
			0	0	0
			0	0	0
			0	0	0
			0	0	0
			0	0	0
			0	0	0
			0	0	0
			0	0	0
			0	0	0
			0	0	0
			0	0	0
			0	0	0
			0	0	0
			0	0	0
			0	0	0
			0	0	0
			0	0	0
			0	0	0
			0	0	0
			0	0	0
			0	0	0
			0	0	0
			0	0	0
			0	0	0
			0	0	0
			0	0	0
			0	0	0
			0	0	0
			0	0	0
			0	0	0
			0	0	0
			0	0	0
			0	0	0
			0	0	0
			0	0	0
			0	0	0
			0	0	0
			0	0	0
			0	0	0
			0	0	0
			0	0	0
			0	0	0
			0	0	0
			0	0	0
			0	0	0
			0	0	0
			0	0	0
			0	0	0
			0	0	0
			0	0	0
			0	0	0
			0	0	0
			0	0	0
			0	0	0
			0	0	0
			0	0	0
			0	0	0
			0	0	0
			0	0	0
			0	0	0
			0	0	0
			0	0	0
			0	0	0
			0	0	0
			0	0	0
			0	0	0
			0	0	0
			0	0	0
			0	0	0
			0	0	0
			0	0	0
			0	0	0
			0	0	0
			0	0	0
			0	0	0
			0	0	0
			0	0	0
			0	0	0
			0	0	0
			0	0	0
			0	0	0
			0	0	0
			0	0	0
			0	0	0
			0	0	0
			0	0	0
			0	0	0
			0	0	0
			0	0	0
			0	0	0
			0	0	0
			0	0	0
			0	0	0
			0	0	0
			0	0	0
			0	0	0
			0	0	0
			0	0	0
			0	0	0
			0	0	0
			0	0	0
			0	0	0
			0	0	0
			0	0	0
			0	0	0
			0	0	0
			0	0	0
			0	0	0
			0	0	0
			0	0	0
			0	0	0
			0	0	0
			0	0	0
			0	0	0
			0	0	0
			0	0	0
			0	0	0
			0	0	0
			0	0	0
			0	0	0
			0	0	0
			0	0	0
			0	0	0
			0	0	0
			0	0	0
			0	0	0
			0	0	0
			0	0	0
			0	0	0
			0	0	0
			0	0	0
			0	0	0
			0	0	0
			0	0	0
			0	0	0
			0	0	0
			0	0	0
			0	0	0
			0	0	0
			0	0	0
			0	0	0
			0	0	0
			0	0	0
			0	0	0
			0	0	0
			0	0	0
			0	0	0
			0	0	0
			0	0	0
			0	0	0
			0	0	0
			0	0	0
			0	0	0
			0	0	0
			0	0	0
			0	0	0
			0	0	0
			0	0	0
			0	0	0
			0	0	0
			0	0	0
			0	0	0
			0	0	0
			0	0	0
			0	0	0
			0	0	0
			0	0	0
			0	0	0
			0	0	0
			0	0	0
			0	0	0
			0	0	0
			0	0	0
			0	0	0
			0	0	0
			0	0	0
			0	0	0
			0	0	0
			0	0	0
			0	0	0
			0	0	0
			0	0	0
			0	0	0
			0	0	0
			0	0	0
			0	0	0
			0	0	0
			0	0	0
			0	0	0
			0	0	0
			0	0	0
			0	0	0
			0	0	0
			0	0	0
			0	0	0
			0	0	0
			0	0	0
			0	0	0
			0	0	0
			0	0	0
			0	0	0
			0	0	0
			0	0	0
			0	0	0
			0	0	0
			0	0	0
			0	0	0
			0	0	0
			0	0	0
			0	0	0
			0	0	0
			0	0	0
			0	0	0
			0	0	0
			0	0	0
			0	0	0
			0	0	0
			0	0	0
			0	0	0
			0	0	0
			0	0	0
			0	0	0
			0	0	0
			0	0	0
			0	0	0
			0	0	0
			0	0	0
			0	0	0
			0	0	0
			0	0	0
			0	0	0
			0	0	0
			0	0	0
			0	0	0
			0	0	0
			0	0	0
			0	0	0
			0	0	0
			0	0	0
			0	0	0
			0	0	0
			0	0	0
			0	0	0
			0	0	0
			0	0	0
			0	0	0
			0	0	0
			0	0	0
			0	0	0
			0	0	0
			0	0	0
			0	0	0
			0	0	0
			0	0	0
			0	0	0
			0	0	0
			0	0	0
			0	0	0
			0	0	0
			0	0	0
			0	0	0
			0	0	0
			0	0	0
			0	0	0
			0	0	0
			0	0	0
			0	0	0
			0	0	0
			0	0	0
			0	0	0
			0	0	0
			0	0	0
			0	0	0
			0	0	0
			0	0	0
			0	0	0
			0	0	0
			0	0	0
			0	0	0
			0	0	0
			0	0	0
			0	0	0
			0	0	0
			0	0	0
			0	0	0
			0	0	0
			0	0	0
			0	0	0
			0	0	0
			0	0	0
			0	0	0
			0	0	0
			0	0	0
			0	0	0
			0	0	0
			0	0	0
			0	0	0
			0	0	0
			0	0	0
			0	0	0
			0	0	0
			0	0	0
			0	0	0
			0	0	0
			0	0	0
			0	0	0
			0	0	0
			0	0	0
			0	0	0
			0	0	0
			0	0	0
			0	0	0
			0	0	0
			0	0	0
			0	0	0
			0	0	0
			0	0	0
			0	0	0
			0	0	0
			0	0	0
			0	0	0
			0	0	0
			0	0	0
			0	0	0
			0	0	0
			0	0	0
			0	0	0
			0	0	0
			0	0	0
			0	0	0
			0	0	0
			0	0	0
			0	0	0
			0	0	0
			0	0	0
			0	0	0
			0	0	0
			0	0	0
			0	0	0
			0	0	0
			0	0	0
			0	0	0
			0	0	0
			0	0	0
			0	0	0
			0	0	0
			0	0	0
			0	0	0
			0	0	0
			0	0	0
			0	0	0
			0	0	0
			0	0	0
			0	0	0
			0	0	0
			0	0	0
			0	0	0
			0	0	0
			0	0	0
			0	0	0
			0	0	0
			0	0	0
			0	0	0
			0	0	0
			0	0	0
			0	0	0
			0	0	0
			0	0	0
			0	0	0
			0	0	0
			0	0	0
			0	0	0
			0	0	0
			0	0	0
			0	0	0
			0	0	0
			0	0	0
			0	0	0
			0	0	0
			0	0	0
			0	0	0
			0	0	0
			0	0	0
			0	0	0
			0	0	0
			0	0	0
			0	0	0
			0	0	0
			0	0	0
			0	0	0
			0	0	0
			0	0	0
			0	0	0
			0	0	0
			0	0	0
			0	0	0
			0	0	0
			0	0	0
			0	0	0
			0	0	0
			0	0	0
			0	0	0
			0	0	0
			0	0	0
			0	0	0
			0	0	0
			0	0	0
			0	0	0
			0	0	0
			0	0	0
			0	0	0
			0	0	0
			0	0	0
			0	0	0
			0	0	0
			0	0	0
			0	0	0
			0	0	0
			0	0	0
			0	0	0
			0	0	0
			0	0	0
			0	0	0
			0	0	0
			0	0	0
			0	0	0
			0	0	0
			0	0	0
			0	0	0
			0	0	0
			0	0	0
			0	0	0
			0	0	0
			0	0	0
			0	0	0
			0	0	0
			0	0	0
			0	0	0
			0	0	0
			0	0	0
			0	0	0
			0	0	0
			0	0	0
			0	0	0
			0	0	0
			0	0	0
			0	0	0
			0	0	0
			0	0	0
			0	0	0
			0	0	0
			0	0	0
			0	0	0
			0	0	0
			0	0	0
			0	0	0
			0	0	0
			0	0	0
			0	0	0
			0	0	0
			0	0	0
			0	0	0
			0	0	0
			0	0	0
			0	0	0
			0	0	0
			0	0	0
			0	0	0
			0	0	0
			0	0	0
			0	0	0
			0	0	0
			0	0	0
			0	0	0
			0	0	0
			0	0	0
			0	0	0
			0	0	0
			0	0	0
			0	0	0
			0	0	0
			0	0	0
			0	0	0
			0	0	0
			0	0	0
			0	0	0
			0	0	0
			0	0	0
			0	0	0
			0	0	0
			0	0	0
			0	0	0
			0	0	0
			0	0	0
			0	0	0
			0	0	0
			0	0	0
			0	0	0
			0	0	0
			0	0	0
			0	0	0
			0	0	0
			0	0	0
			0	0	0
			0	0	0
			0	0	0
			0	0	0
			0	0	0
			0	0	0
			0	0	0
			0	0	0
			0	0	0
			0	0	0
			0	0	0
			0	0	0
			0	0	0
			0	0	0
			0	0	0
			0	0	0
			0	0	0
			0	0	0
			0	0	0
			0	0	0
			0	0	0
			0	0	0
			0	0	0
			0	0	0
			0	0	0
			0	0	0
			0	0	0
			0	0	0
			0	0	0
			0	0	0
			0	0	0
			0	0	0
			0	0	0
			0	0	0
			0	0	0
			0	0	0
			0	0	0
			0	0	0
			0	0	0
			0	0	0
			0	0	0
			0	0	0
			0	0	0
			0	0	0
			0	0	0
			0	0	0
			0	0	0
			0	0	0
			0	0	0
			0	0	0
			0	0	0
			0	0	0
			0	0	0
			0	0	0
			0	0	0
			0	0	0
			0	0	0
			0	0	0
			0	0	0
			0	0	0
			0	0	0
			0	0	0
			0	0	0
			0	0	0
			0	0	0
			0	0	0
			0	0	0
			0	0	0
			0	0	0
			0	0	0
			0	0	0
			0	0	0
			0	0	0
			0	0	0
			0	0	0
			0	0	0
			0	0	0
			0	0	0
			0	0	0
			0	0	0
			0	0	0
			0	0	0
			0	0	0
			0	0	0
			0	0	0
			0	0	0
			0	0	0
			0	0	0
			0	0	0
			0	0	0
			0	0	0
			0	0	0
			0	0	0
			0	0	0
			0	0	0
			0	0	0
			0	0	0
			0	0	0
			0	0	0
			0	0	0
			0	0	0
			0	0	0
			0	0	0
			0	0	0
			0	0	0
			0	0	0
			0	0	0
			0	0	0
			0	0	0
			0	0	0
			0	0	0
			0	0	0
			0	0	0
			0	0	0
			0	0	0
			0	0	0
			0	0	0
			0	0	0
			0	0	0
			0	0	0
			0	0	0
			0	0	0
			0	0	0
			0	0	0
			0	0	0
			0	0	0
			0	0	0
			0	0	0
			0	0	0
			0	0	0
			0	0	0
			0	0	0
			0	0	0
			0	0	0
			0	0	0
			0	0	0
			0	0	0
			0	0	0
			0	0	0
			0	0	0
			0	0	0
			0	0	0
			0	0	0
			0	0	0
			0	0	0
			0	0	0
			0	0	0
			0	0	0
			0	0	0
			0	0	0
			0	0	0
			0	0	0
			0	0	0
			0	0	0
			0	0	0
			0	0	0
			0	0	0
			0	0	0
			0	0	0
			0	0	0
			0	0	0
			0	0	0
			0	0	0
			0	0	0
			0	0	0
			0	0	0
			0	0	0
			0	0	0
			0	0	0
			0	0	0
			0	0	0
			0	0	0
			0	0	0
			0	0	0
			0	0	0
			0	0	0
			0	0	0
			0	0	0
			0	0	0
			0	0	0
			0	0	0
			0	0	0
			0	0	0
			0	0	0
			0	0	0
			0	0	0
			0	0	0
			0	0	0
			0	0	0
			0	0	0
			0	0	0
			0	0	0
			0	0	0
			0	0	0
			0	0	0
			0	0	0
			0	0	0
			0	0	0
			0	0	0
			0	0	0
			0	0	0
			0	0	0
			0	0	0
			0	0	0
			0	0	0
			0	0	0
			0	0	0
			0	0	0
			0	0	0
			0	0	0
			0	0	0
			0	0	0
			0	0	0
			0	0	0
			0	0	0
			0	0	0
			0	0	0
			0	0	0
			0	0	0
			0	0	0
			0	0	0
			0	0	0
			0	0	0
			0	0	0
			0	0	0
			0	0	0
			0	0	0
			0	0	0
			0	0	0
			0	0	0
			0	0	0
			0	0	0
			0	0	0
			0	0	0
			0	0	0
			0	0	0
			0	0	0
			0	0	0
			0	0	0
			0	0	0
			0	0	0
			0	0	0
			0	0	0
			0	0	0
			0	0	0
			0	0	0
			0	0	0
			0	0	0
			0	0	0
			0	0	0
			0	0	0
			0	0	0
			0	0	0
			0	0	0
			0	0	0
			0	0	0
			0	0	0
			0	0	0
			0	0	0
			0	0	0
			0	0	0
			0	0	0
			0	0	0
			0	0	0
			0	0	0
			0	0	0
			0	0	0
			0	0	0
			0	0	0
			0	0	0
			0	0	0
			0	0	0
			0	0	0
			0	0	0
			0	0	0
			0	0	0
			0	0	0
			0	0	0
			0	0	0
			0	0	0
			0	0	0
			0	0	0
			0	0	0
			0	0	0
			0	0	0
			0	0	0
			0	0	0
			0	0	0
			0	0	0
			0	0	0
			0	0	0
			0	0	0
			0	0	0
			0	0	0
			0	0	0
			0	0	0
			0	0	0
			0	0	0
			0	0	0
			0	0	0
			0	0	0
			0	0	0
			0	0	0
			0	0	0
			0	0	0
			0	0	0
			0	0	0
			0	0	0
			0	0	0
			0	0	0
			0	0	0
			0	0	0
			0	0	0
			0	0	0
			0	0	0
			0	0	0
			0	0	0
			0	0	0
			0	0	0
			0	0	0
			0	0	0
			0	0	0
			0	0	0
			0	0	0
			0	0	0
			0	0	0
			0	0	0
			0	0	0
			0	0	0
			0	0	0
			0	0	0
			0	0	0
			0	0	0
			0	0	0
			0	0	0
			0	0	0
			0	0	0
			0	0	0
			0	0	0
			0	0	0
			0	0	0
			0	0	0
			0	0	0
			0	0	0
			0	0	0
			0	0	0
			0	0	0
			0	0	0
			0	0	0
			0	0	0
			0	0	0
			0	0	0
			0	0	0
			0	0	0
			0	0	0
			0	0	0
			0	0	0
			0	0	0
			0	0	0
			0	0	0
			0	0	0
			0	0	0
			0	0	0
			0	0	0
			0	0	0
			0	0	0
			0	0	0
			0	0	0
			0	0	0
			0	0	0
			0	0	0
			0	0	0
			0	0	0
			0	0	0
			0	0	0
			0	0	0
			0	0	0
			0	0	0
			0	0	0
			0	0	0
			0	0	0
			0	0	0
			0	0	0
			0	0	0
			0	0	0
			0	0	0
			0	0	0
			0	0	0
			0	0	0
			0	0	0
			0	0	0
			0	0	0
			0	0	0
			0	0	0
			0	0	0
			0	0	0
			0	0	0
			0	0	0
			0	0	0
			0	0	0
			0	0	0
			0	0	0
			0	0	0
			0	0	0
			0	0	0
			0	0	0
			0	0	0
			0	0	0
			0	0	0
			0	0	0
			0	0	0
			0	0	0
			0	0	0
			0	0	0
			0	0	0
			0	0	0
			0	0	0
			0	0	0
			0	0	0
			0	0	0
			0	0	0
			0	0	0
			0	0	0
			0	0	0
			0	0	0
			0	0	0
			0	0	0
			0	0	0
			0	0	0
			0	0	0
			0	0	0
			0	0	0
			0	0	0
			0	0	0
			0	0	0
			0	0	0
			0	0	0
			0	0	0
			0	0	0

## Sheet: Figure2
Time / s	Observed CH2OO / cm-3		Model time / s	Modelled CH2OO / cm-3
-1	-110115258		1e-08	0
0	-1422208550		1.02568e-08	4.92678e-09
1	1497434180		1.05202e-08	2.02164e-08
2	2251654690		1.07903e-08	4.66674e-08
3	2468825960		1.10674e-08	8.51265e-08
4	6632203560		1.13515e-08	1.36491e-07
5	6171619710		1.1643e-08	2.01713e-07
6	5299295240		1.1942e-08	2.818e-07
7	5144679070		1.22486e-08	3.7782e-07
8	2900183200		1.25632e-08	4.90903e-07
9	4607315850		1.28858e-08	6.22248e-07
10	1494215540		1.32166e-08	7.73122e-07
11	6131391980		1.3556e-08	9.44866e-07
12	1170166550		1.39041e-08	1.1389e-06
13	4252800280		1.42611e-08	1.35673e-06
14	340897989		1.46273e-08	1.59994e-06
15	3095411900		1.50029e-08	1.87022e-06
16	2585718800		1.53882e-08	2.16933e-06
17	2355976470		1.57833e-08	2.49917e-06
18	886714818		1.61886e-08	2.86172e-06
19	-615604705		1.66043e-08	3.25907e-06
20	97378529		1.70307e-08	3.69346e-06
			1.7468e-08	4.16722e-06
			1.79165e-08	4.68284e-06
			1.83766e-08	5.24293e-06
			1.88484e-08	5.85026e-06
			1.93324e-08	6.50776e-06
			1.98288e-08	7.2185e-06
			2.0338e-08	7.98575e-06
			2.08602e-08	8.81295e-06
			2.13959e-08	9.70373e-06
			2.19453e-08	1.06619e-05
			2.25088e-08	1.16916e-05
			2.30868e-08	1.2797e-05
			2.36796e-08	1.39826e-05
			2.42876e-08	1.52533e-05
			2.49113e-08	1.6614e-05
			2.5551e-08	1.807e-05
			2.62071e-08	1.96269e-05
			2.688e-08	2.12906e-05
			2.75702e-08	2.30673e-05
			2.82782e-08	2.49637e-05
			2.90043e-08	2.69865e-05
			2.97491e-08	2.91431e-05
			3.0513e-08	3.14412e-05
			3.12965e-08	3.38889e-05
			3.21001e-08	3.64948e-05
			3.29244e-08	3.92679e-05
			3.37698e-08	4.22176e-05
			3.46369e-08	4.5354e-05
			3.55263e-08	4.86877e-05
			3.64386e-08	5.22298e-05
			3.73743e-08	5.59921e-05
			3.8334e-08	5.99869e-05
			3.93183e-08	6.42273e-05
			4.03279e-08	6.87269e-05
			4.13634e-08	7.35004e-05
			4.24256e-08	7.85628e-05
			4.3515e-08	8.39305e-05
			4.46323e-08	8.96202e-05
			4.57784e-08	9.56498e-05
			4.69539e-08	0.000102038
			4.81596e-08	0.000108805
			4.93962e-08	0.000115971
			5.06646e-08	0.000123559
			5.19656e-08	0.000131592
			5.32999e-08	0.000140093
			5.46686e-08	0.000149089
			5.60723e-08	0.000158607
			5.75122e-08	0.000168675
			5.8989e-08	0.000179324
			6.05037e-08	0.000190585
			6.20573e-08	0.000202491
			6.36508e-08	0.000215077
			6.52852e-08	0.000228381
			6.69616e-08	0.000242441
			6.8681e-08	0.000257299
			7.04446e-08	0.000272996
			7.22535e-08	0.00028958
			7.41088e-08	0.000307098
			7.60118e-08	0.0003256
			7.79636e-08	0.000345139
			7.99655e-08	0.000365772
			8.20189e-08	0.000387556
			8.4125e-08	0.000410554
			8.62851e-08	0.000434832
			8.85007e-08	0.000460457
			9.07733e-08	0.000487502
			9.31041e-08	0.000516044
			9.54949e-08	0.000546162
			9.7947e-08	0.00057794
			1.00462e-07	0.000611468
			1.03042e-07	0.000646839
			1.05688e-07	0.000684152
			1.08401e-07	0.000723509
			1.11185e-07	0.000765021
			1.1404e-07	0.000808801
			1.16968e-07	0.00085497
			1.19972e-07	0.000903657
			1.23052e-07	0.000954994
			1.26212e-07	0.00100912
			1.29453e-07	0.00106619
			1.32777e-07	0.00112636
			1.36187e-07	0.00118978
			1.39684e-07	0.00125664
			1.4327e-07	0.00132711
			1.46949e-07	0.00140139
			1.50723e-07	0.00147968
			1.54593e-07	0.00156219
			1.58562e-07	0.00164914
			1.62634e-07	0.00174078
			1.6681e-07	0.00183733
			1.71093e-07	0.00193908
			1.75487e-07	0.00204629
			1.79993e-07	0.00215924
			1.84615e-07	0.00227825
			1.89355e-07	0.00240363
			1.94217e-07	0.00253572
			1.99205e-07	0.00267487
			2.0432e-07	0.00282146
			2.09566e-07	0.00297587
			2.14947e-07	0.00313852
			2.20467e-07	0.00330984
			2.26128e-07	0.00349029
			2.31935e-07	0.00368035
			2.3789e-07	0.00388052
			2.43999e-07	0.00409134
			2.50264e-07	0.00431337
			2.5669e-07	0.00454719
			2.63282e-07	0.00479343
			2.70042e-07	0.00505273
			2.76976e-07	0.00532579
			2.84088e-07	0.00561332
			2.91383e-07	0.00591609
			2.98865e-07	0.0062349
			3.0654e-07	0.00657058
			3.14411e-07	0.00692402
			3.22484e-07	0.00729616
			3.30765e-07	0.00768797
			3.39258e-07	0.00810049
			3.4797e-07	0.0085348
			3.56905e-07	0.00899205
			3.6607e-07	0.00947343
			3.75469e-07	0.00998021
			3.85111e-07	0.0105137
			3.95e-07	0.0110754
			4.05142e-07	0.0116666
			4.15546e-07	0.012289
			4.26216e-07	0.0129442
			4.3716e-07	0.0136338
			4.48386e-07	0.0143598
			4.59899e-07	0.015124
			4.71708e-07	0.0159284
			4.83821e-07	0.0167751
			4.96244e-07	0.0176663
			5.08987e-07	0.0186043
			5.22057e-07	0.0195917
			5.35462e-07	0.0206309
			5.49212e-07	0.0217247
			5.63314e-07	0.0228759
			5.77779e-07	0.0240876
			5.92615e-07	0.0253628
			6.07832e-07	0.026705
			6.2344e-07	0.0281176
			6.39449e-07	0.0296043
			6.55869e-07	0.0311689
			6.7271e-07	0.0328156
			6.89984e-07	0.0345486
			7.07701e-07	0.0363724
			7.25873e-07	0.0382917
			7.44512e-07	0.0403116
			7.6363e-07	0.0424373
			7.83238e-07	0.0446744
			8.0335e-07	0.0470285
			8.23979e-07	0.0495059
			8.45137e-07	0.052113
			8.66838e-07	0.0548565
			8.89097e-07	0.0577435
			9.11927e-07	0.0607816
			9.35343e-07	0.0639787
			9.59361e-07	0.0673429
			9.83995e-07	0.0708831
			1.00926e-06	0.0746083
			1.03518e-06	0.0785284
			1.06176e-06	0.0826533
			1.08902e-06	0.0869939
			1.11699e-06	0.0915613
			1.14567e-06	0.0963673
			1.17509e-06	0.101424
			1.20526e-06	0.106746
			1.23621e-06	0.112345
			1.26795e-06	0.118237
			1.30051e-06	0.124437
			1.33391e-06	0.13096
			1.36816e-06	0.137824
			1.40329e-06	0.145046
			1.43932e-06	0.152645
			1.47628e-06	0.160641
			1.51419e-06	0.169054
			1.55307e-06	0.177907
			1.59295e-06	0.187221
			1.63385e-06	0.197021
			1.67581e-06	0.207333
			1.71884e-06	0.218183
			1.76298e-06	0.229599
			1.80824e-06	0.24161
			1.85468e-06	0.254248
			1.9023e-06	0.267545
			1.95115e-06	0.281535
			2.00125e-06	0.296255
			2.05264e-06	0.311743
			2.10535e-06	0.328038
			2.15941e-06	0.345183
			2.21486e-06	0.363221
			2.27173e-06	0.382201
			2.33006e-06	0.402169
			2.38989e-06	0.423178
			2.45126e-06	0.445283
			2.5142e-06	0.46854
			2.57876e-06	0.493008
			2.64498e-06	0.518752
			2.7129e-06	0.545838
			2.78256e-06	0.574335
			2.85401e-06	0.604316
			2.92729e-06	0.635861
			3.00246e-06	0.669048
			3.07956e-06	0.703965
			3.15864e-06	0.740701
			3.23974e-06	0.77935
			3.32293e-06	0.820013
			3.40826e-06	0.862794
			3.49578e-06	0.907804
			3.58554e-06	0.955158
			3.67761e-06	1.00498
			3.77204e-06	1.05739
			3.8689e-06	1.11254
			3.96825e-06	1.17056
			4.07014e-06	1.23159
			4.17466e-06	1.29581
			4.28185e-06	1.36337
			4.3918e-06	1.43445
			4.50457e-06	1.50923
			4.62024e-06	1.58791
			4.73888e-06	1.67068
			4.86056e-06	1.75775
			4.98537e-06	1.84937
			5.11339e-06	1.94575
			5.24469e-06	2.04715
			5.37936e-06	2.15383
			5.51749e-06	2.26606
			5.65917e-06	2.38414
			5.80449e-06	2.50836
			5.95353e-06	2.63905
			6.10641e-06	2.77654
			6.26321e-06	2.92119
			6.42403e-06	3.07336
			6.58899e-06	3.23346
			6.75818e-06	3.40189
			6.93172e-06	3.57909
			7.10971e-06	3.7655
			7.29227e-06	3.96162
			7.47952e-06	4.16795
			7.67158e-06	4.38501
			7.86857e-06	4.61337
			8.07062e-06	4.85361
			8.27786e-06	5.10636
			8.49042e-06	5.37225
			8.70843e-06	5.65199
			8.93205e-06	5.94628
			9.1614e-06	6.25588
			9.39665e-06	6.58159
			9.63793e-06	6.92424
			9.88542e-06	7.28473
			1.01393e-05	7.66397
			1.03996e-05	8.06295
			1.06666e-05	8.48268
			1.09405e-05	8.92424
			1.12215e-05	9.38878
			1.15096e-05	9.87749
			1.18052e-05	10.3916
			1.21083e-05	10.9325
			1.24192e-05	11.5015
			1.27381e-05	12.1001
			1.30652e-05	12.7299
			1.34007e-05	13.3924
			1.37448e-05	14.0894
			1.40977e-05	14.8226
			1.44597e-05	15.594
			1.4831e-05	16.4055
			1.52119e-05	17.2592
			1.56025e-05	18.1573
			1.60031e-05	19.1021
			1.6414e-05	20.0961
			1.68355e-05	21.1417
			1.72678e-05	22.2418
			1.77112e-05	23.399
			1.8166e-05	24.6165
			1.86325e-05	25.8972
			1.91109e-05	27.2446
			1.96016e-05	28.662
			2.0105e-05	30.1531
			2.06212e-05	31.7218
			2.11507e-05	33.372
			2.16938e-05	35.1081
			2.22509e-05	36.9344
			2.28222e-05	38.8557
			2.34083e-05	40.877
			2.40093e-05	43.0033
			2.46259e-05	45.2401
			2.52582e-05	47.5933
			2.59068e-05	50.0688
			2.6572e-05	52.673
			2.72543e-05	55.4126
			2.79542e-05	58.2946
			2.8672e-05	61.3265
			2.94082e-05	64.516
			3.01633e-05	67.8713
			3.09379e-05	71.401
			3.17323e-05	75.1142
			3.25471e-05	79.0205
			3.33829e-05	83.1297
			3.42401e-05	87.4526
			3.51193e-05	92.0002
			3.60211e-05	96.7841
			3.6946e-05	101.817
			3.78947e-05	107.111
			3.88678e-05	112.68
			3.98658e-05	118.539
			4.08895e-05	124.702
			4.19394e-05	131.186
			4.30164e-05	138.006
			4.41209e-05	145.181
			4.52539e-05	152.729
			4.64159e-05	160.669
			4.76078e-05	169.021
			4.88302e-05	177.808
			5.00841e-05	187.051
			5.13701e-05	196.774
			5.26892e-05	207.002
			5.40422e-05	217.762
			5.54299e-05	229.08
			5.68532e-05	240.987
			5.83131e-05	253.512
			5.98104e-05	266.688
			6.13462e-05	280.548
			6.29215e-05	295.128
			6.45372e-05	310.465
			6.61943e-05	326.599
			6.78941e-05	343.571
			6.96374e-05	361.424
			7.14256e-05	380.204
			7.32597e-05	399.959
			7.51408e-05	420.74
			7.70703e-05	442.601
			7.90493e-05	465.595
			8.10791e-05	489.784
			8.3161e-05	515.229
			8.52964e-05	541.994
			8.74867e-05	570.148
			8.97332e-05	599.764
			9.20373e-05	630.917
			9.44006e-05	663.687
			9.68247e-05	698.158
			9.93109e-05	734.417
			0.000101861	772.557
			0.000104477	812.677
			0.000107159	854.878
			0.000109911	899.268
			0.000112733	945.961
			0.000115628	995.076
			0.000118597	1046.74
			0.000121642	1101.08
			0.000124766	1158.24
			0.00012797	1218.36
			0.000131256	1281.6
			0.000134626	1348.12
			0.000138083	1418.09
			0.000141629	1491.69
			0.000145265	1569.1
			0.000148996	1650.52
			0.000152821	1736.16
			0.000156746	1826.24
			0.00016077	1920.99
			0.000164899	2020.64
			0.000169133	2125.46
			0.000173476	2235.71
			0.00017793	2351.67
			0.000182499	2473.63
			0.000187186	2601.9
			0.000191992	2736.82
			0.000196922	2878.72
			0.000201979	3027.97
			0.000207165	3184.94
			0.000212485	3350.04
			0.000217941	3523.67
			0.000223537	3706.29
			0.000229277	3898.35
			0.000235164	4100.35
			0.000241203	4312.79
			0.000247396	4536.22
			0.000253749	4771.2
			0.000260265	5018.32
			0.000266948	5278.21
			0.000273803	5551.53
			0.000280833	5838.97
			0.000288044	6141.26
			0.000295441	6459.16
			0.000303027	6793.47
			0.000310808	7145.04
			0.000318789	7514.76
			0.000326975	7903.55
			0.000335371	8312.4
			0.000343983	8742.34
			0.000352815	9194.45
			0.000361875	9669.87
			0.000371167	10169.8
			0.000380698	10695.5
			0.000390474	11248.3
			0.0004005	11829.5
			0.000410784	12440.7
			0.000421332	13083.3
			0.000432151	13759.1
			0.000443248	14469.6
			0.00045463	15216.6
			0.000466303	16002.1
			0.000478277	16827.9
			0.000490558	17696.2
			0.000503155	18609.1
			0.000516075	19568.9
			0.000529327	20577.9
			0.000542919	21638.8
			0.00055686	22754.1
			0.000571159	23926.6
			0.000585825	25159.3
			0.000600868	26455.1
			0.000616297	27817.3
			0.000632122	29249.3
			0.000648353	30754.6
			0.000665002	32336.9
			0.000682078	34000.2
			0.000699592	35748.5
			0.000717556	37586.2
			0.000735981	39517.8
			0.00075488	41548
			0.000774264	43681.9
			0.000794145	45924.6
			0.000814537	48281.7
			0.000835453	50758.9
			0.000856906	53362.3
			0.000878909	56098.2
			0.000901478	58973.4
			0.000924626	61994.8
			0.000948368	65169.7
			0.00097272	68505.9
			0.000997698	72011.5
			0.00102332	75694.9
			0.00104959	79565.1
			0.00107654	83631.4
			0.00110419	87903.6
			0.00113254	92391.9
			0.00116162	97107.2
			0.00119145	102061
			0.00122204	107264
			0.00125342	112731
			0.00128561	118472
			0.00131862	124503
			0.00135248	130838
			0.00138721	137491
			0.00142283	144478
			0.00145937	151816
			0.00149684	159523
			0.00153528	167615
			0.0015747	176112
			0.00161513	185035
			0.00165661	194403
			0.00169914	204239
			0.00174277	214565
			0.00178753	225405
			0.00183343	236785
			0.0018805	248731
			0.00192879	261269
			0.00197832	274429
			0.00202912	288240
			0.00208122	302734
			0.00213466	317945
			0.00218948	333905
			0.0022457	350652
			0.00230336	368223
			0.00236251	386657
			0.00242317	405995
			0.00248539	426280
			0.00254921	447557
			0.00261467	469873
			0.00268181	493277
			0.00275068	517819
			0.00282131	543555
			0.00289375	570538
			0.00296806	598828
			0.00304427	628486
			0.00312244	659573
			0.00320262	692158
			0.00328486	726309
			0.00336921	762097
			0.00345572	799598
			0.00354446	838891
			0.00363547	880055
			0.00372882	923178
			0.00382457	968346
			0.00392278	1.01565e+06
			0.00402351	1.06519e+06
			0.00412682	1.11707e+06
			0.00423279	1.17138e+06
			0.00434148	1.22824e+06
			0.00445296	1.28775e+06
			0.0045673	1.35004e+06
			0.00468458	1.41523e+06
			0.00480487	1.48344e+06
			0.00492825	1.55481e+06
			0.0050548	1.62946e+06
			0.00518459	1.70755e+06
			0.00531772	1.78921e+06
			0.00545427	1.8746e+06
			0.00559433	1.96389e+06
			0.00573798	2.05722e+06
			0.00588532	2.15478e+06
			0.00603644	2.25673e+06
			0.00619144	2.36326e+06
			0.00635043	2.47456e+06
			0.00651349	2.59082e+06
			0.00668074	2.71225e+06
			0.00685229	2.83905e+06
			0.00702824	2.97144e+06
			0.00720872	3.10963e+06
			0.00739382	3.25387e+06
			0.00758368	3.40439e+06
			0.00777841	3.56143e+06
			0.00797814	3.72525e+06
			0.00818301	3.89611e+06
			0.00839313	4.07427e+06
			0.00860865	4.26001e+06
			0.0088297	4.45362e+06
			0.00905643	4.65539e+06
			0.00928898	4.86562e+06
			0.0095275	5.08462e+06
			0.00977215	5.3127e+06
			0.0100231	5.55021e+06
			0.0102804	5.79746e+06
			0.0105444	6.05481e+06
			0.0108152	6.32261e+06
			0.0110929	6.60121e+06
			0.0113777	6.891e+06
			0.0116699	7.19234e+06
			0.0119696	7.50563e+06
			0.0122769	7.83127e+06
			0.0125922	8.16965e+06
			0.0129155	8.52119e+06
			0.0132471	8.88632e+06
			0.0135873	9.26546e+06
			0.0139362	9.65905e+06
			0.014294	1.00676e+07
			0.0146611	1.04914e+07
			0.0150376	1.09311e+07
			0.0154237	1.13871e+07
			0.0158197	1.18598e+07
			0.016226	1.23499e+07
			0.0166426	1.28576e+07
			0.0170699	1.33837e+07
			0.0175083	1.39285e+07
			0.0179578	1.44926e+07
			0.018419	1.50766e+07
			0.0188919	1.56809e+07
			0.019377	1.63061e+07
			0.0198746	1.69528e+07
			0.0203849	1.76214e+07
			0.0209084	1.83127e+07
			0.0214453	1.9027e+07
			0.0219959	1.97651e+07
			0.0225607	2.05275e+07
			0.0231401	2.13147e+07
			0.0237342	2.21275e+07
			0.0243437	2.29663e+07
			0.0249688	2.38318e+07
			0.0256099	2.47247e+07
			0.0262675	2.56454e+07
			0.026942	2.65948e+07
			0.0276339	2.75734e+07
			0.0283434	2.85818e+07
			0.0290712	2.96208e+07
			0.0298177	3.0691e+07
			0.0305834	3.17931e+07
			0.0313687	3.29277e+07
			0.0321742	3.40956e+07
			0.0330003	3.52975e+07
			0.0338477	3.65341e+07
			0.0347169	3.78061e+07
			0.0356083	3.91143e+07
			0.0365227	4.04595e+07
			0.0374605	4.18425e+07
			0.0384224	4.32639e+07
			0.039409	4.47247e+07
			0.040421	4.62257e+07
			0.0414589	4.77677e+07
			0.0425235	4.93516e+07
			0.0436154	5.09783e+07
			0.0447353	5.26488e+07
			0.045884	5.43638e+07
			0.0470622	5.61245e+07
			0.0482707	5.79318e+07
			0.0495102	5.97866e+07
			0.0507815	6.16901e+07
			0.0520855	6.36434e+07
			0.0534229	6.56474e+07
			0.0547947	6.77034e+07
			0.0562017	6.98125e+07
			0.0576449	7.19758e+07
			0.0591251	7.41947e+07
			0.0606433	7.64704e+07
			0.0622005	7.88042e+07
			0.0637977	8.11973e+07
			0.0654359	8.36512e+07
			0.0671161	8.61674e+07
			0.0688395	8.87471e+07
			0.0706072	9.13919e+07
			0.0724202	9.41034e+07
			0.0742798	9.6883e+07
			0.0761872	9.97324e+07
			0.0781435	1.02653e+08
			0.0801501	1.05647e+08
			0.0822082	1.08716e+08
			0.0843191	1.11861e+08
			0.0864842	1.15085e+08
			0.088705	1.18389e+08
			0.0909827	1.21776e+08
			0.093319	1.25246e+08
			0.0957152	1.28802e+08
			0.098173	1.32447e+08
			0.100694	1.36182e+08
			0.103279	1.40009e+08
			0.105931	1.43931e+08
			0.108652	1.4795e+08
			0.111442	1.52067e+08
			0.114303	1.56286e+08
			0.117238	1.60609e+08
			0.120249	1.65038e+08
			0.123336	1.69575e+08
			0.126503	1.74224e+08
			0.129752	1.78987e+08
			0.133083	1.83865e+08
			0.136501	1.88863e+08
			0.140006	1.93983e+08
			0.143601	1.99227e+08
			0.147288	2.04599e+08
			0.15107	2.10101e+08
			0.15495	2.15737e+08
			0.158928	2.21509e+08
			0.163009	2.2742e+08
			0.167195	2.33474e+08
			0.171488	2.39673e+08
			0.175892	2.46022e+08
			0.180408	2.52522e+08
			0.185041	2.59179e+08
			0.189792	2.65995e+08
			0.194666	2.72973e+08
			0.199664	2.80117e+08
			0.204791	2.87431e+08
			0.21005	2.94918e+08
			0.215443	3.02583e+08
			0.220976	3.10428e+08
			0.22665	3.18458e+08
			0.23247	3.26677e+08
			0.238439	3.35089e+08
			0.244562	3.43697e+08
			0.250842	3.52506e+08
			0.257283	3.6152e+08
			0.263889	3.70743e+08
			0.270665	3.80179e+08
			0.277615	3.89832e+08
			0.284744	3.99708e+08
			0.292056	4.0981e+08
			0.299555	4.20143e+08
			0.307247	4.30712e+08
			0.315136	4.4152e+08
			0.323228	4.52573e+08
			0.331528	4.63875e+08
			0.340041	4.75431e+08
			0.348773	4.87245e+08
			0.357729	4.99323e+08
			0.366914	5.11669e+08
			0.376336	5.24288e+08
			0.385999	5.37184e+08
			0.395911	5.50364e+08
			0.406077	5.63831e+08
			0.416504	5.7759e+08
			0.427199	5.91647e+08
			0.438169	6.06006e+08
			0.44942	6.20673e+08
			0.46096	6.35651e+08
			0.472797	6.50947e+08
			0.484937	6.66564e+08
			0.49739	6.82509e+08
			0.510162	6.98785e+08
			0.523261	7.15397e+08
			0.536698	7.32351e+08
			0.550479	7.4965e+08
			0.564614	7.673e+08
			0.579112	7.85305e+08
			0.593983	8.0367e+08
			0.609235	8.22398e+08
			0.624879	8.41495e+08
			0.640924	8.60964e+08
			0.657382	8.80809e+08
			0.674262	9.01035e+08
			0.691576	9.21644e+08
			0.709334	9.42642e+08
			0.727548	9.6403e+08
			0.74623	9.85813e+08
			0.765392	1.00799e+09
			0.785046	1.03057e+09
			0.805204	1.05356e+09
			0.82588	1.07695e+09
			0.847087	1.10074e+09
			0.868838	1.12494e+09
			0.891148	1.14956e+09
			0.914031	1.17459e+09
			0.937502	1.20002e+09
			0.961575	1.22587e+09
			0.986266	1.25214e+09
			1.01159	1.27881e+09
			1.03757	1.3059e+09
			1.06421	1.3334e+09
			1.09154	1.36131e+09
			1.11956	1.38962e+09
			1.14831	1.41834e+09
			1.1778	1.44745e+09
			1.20804	1.47697e+09
			1.23906	1.50687e+09
			1.27088	1.53717e+09
			1.30351	1.56784e+09
			1.33698	1.59889e+09
			1.37131	1.6303e+09
			1.40653	1.66208e+09
			1.44264	1.69421e+09
			1.47969	1.72668e+09
			1.51768	1.75948e+09
			1.55665	1.79261e+09
			1.59663	1.82604e+09
			1.63762	1.85977e+09
			1.67967	1.89378e+09
			1.72281	1.92807e+09
			1.76704	1.9626e+09
			1.81242	1.99737e+09
			1.85896	2.03237e+09
			1.90669	2.06756e+09
			1.95565	2.10293e+09
			2.00587	2.13847e+09
			2.05737	2.17415e+09
			2.1102	2.20995e+09
			2.16439	2.24584e+09
			2.21997	2.2818e+09
			2.27697	2.3178e+09
			2.33544	2.35382e+09
			2.39541	2.38984e+09
			2.45692	2.42581e+09
			2.52	2.46172e+09
			2.58471	2.49753e+09
			2.65108	2.53321e+09
			2.71916	2.56872e+09
			2.78898	2.60404e+09
			2.8606	2.63913e+09
			2.93405	2.67395e+09
			3.00939	2.70847e+09
			3.08666	2.74265e+09
			3.16592	2.77645e+09
			3.24722	2.80984e+09
			3.3306	2.84277e+09
			3.41612	2.87522e+09
			3.50384	2.90713e+09
			3.59381	2.93846e+09
			3.6861	2.96918e+09
			3.78075	2.99925e+09
			3.87783	3.02863e+09
			3.9774	3.05727e+09
			4.07953	3.08513e+09
			4.18429	3.11218e+09
			4.29173	3.13838e+09
			4.40194	3.16367e+09
			4.51497	3.18803e+09
			4.6309	3.21142e+09
			4.74981	3.2338e+09
			4.87178	3.25513e+09
			4.99688	3.27537e+09
			5.12519	3.29449e+09
			5.25679	3.31246e+09
			5.39177	3.32924e+09
			5.53022	3.34481e+09
			5.67223	3.35912e+09
			5.81788	3.37216e+09
			5.96727	3.3839e+09
			6.1205	3.39431e+09
			6.27766	3.40337e+09
			6.43886	3.41105e+09
			6.60419	3.41734e+09
			6.77378	3.42222e+09
			6.94771	3.42567e+09
			7.12612	3.42768e+09
			7.3091	3.42824e+09
			7.49678	3.42733e+09
			7.68928	3.42496e+09
			7.88673	3.42112e+09
			8.08924	3.4158e+09
			8.29696	3.409e+09
			8.51001	3.40072e+09
			8.72853	3.39098e+09
			8.95266	3.37977e+09
			9.18254	3.36711e+09
			9.41833	3.353e+09
			9.66017	3.33746e+09
			9.90823	3.3205e+09
			10.1627	3.30215e+09
			10.4236	3.28242e+09
			10.6913	3.26134e+09
			10.9658	3.23892e+09
			11.2474	3.2152e+09
			11.5362	3.19022e+09
			11.8324	3.16398e+09
			12.1362	3.13654e+09
			12.4479	3.10793e+09
			12.7675	3.07818e+09
			13.0954	3.04733e+09
			13.4316	3.01542e+09
			13.7765	2.9825e+09
			14.1303	2.94862e+09
			14.4931	2.9138e+09
			14.8652	2.87811e+09
			15.247	2.84159e+09
			15.6385	2.80429e+09
			16.04	2.76626e+09
			16.4519	2.72754e+09
			16.8744	2.6882e+09
			17.3077	2.64829e+09
			17.7521	2.60785e+09
			18.2079	2.56694e+09
			18.6755	2.52562e+09
			19.155	2.48393e+09
			19.6469	2.44192e+09
			20.1514	2.39966e+09

## Sheet: Figure3
Wavelength / nm	Observed absorption coefficient / cm-1		Contribution from (CH3)2COO / cm-1	Contribution from HCHO / cm-1	Total fit to observed spectrum / cm-1
330.529	1.27384e-06		7.65093e-07	4.93187e-07	1.25828e-06
331.1	9.71949e-07		7.56132e-07	2.228e-07	9.78932e-07
331.67	8.57023e-07		7.24122e-07	9.33086e-08	8.17431e-07
332.241	8.3785e-07		7.46027e-07	5.22835e-08	7.9831e-07
332.811	8.76645e-07		7.8221e-07	4.10425e-08	8.23252e-07
333.382	7.30207e-07		7.86367e-07	3.63666e-08	8.22734e-07
333.952	8.18744e-07		7.81195e-07	3.00397e-08	8.11235e-07
334.522	6.91295e-07		7.57493e-07	2.26147e-08	7.80108e-07
335.093	8.1621e-07		7.341e-07	1.73384e-08	7.51438e-07
335.663	9.35973e-07		7.25349e-07	1.82571e-08	7.43606e-07
336.234	8.02802e-07		7.01806e-07	2.94098e-08	7.31216e-07
336.804	9.57553e-07		7.25888e-07	5.65139e-08	7.82402e-07
337.375	9.30263e-07		7.09208e-07	1.15594e-07	8.24802e-07
337.945	1.00245e-06		7.12645e-07	3.21291e-07	1.03394e-06
338.516	1.51074e-06		7.41401e-07	7.60458e-07	1.50186e-06
339.086	1.75076e-06		7.06358e-07	1.0245e-06	1.73086e-06
339.656	1.47799e-06		6.993e-07	8.03431e-07	1.50273e-06
340.227	1.30444e-06		7.2772e-07	4.58891e-07	1.18661e-06
340.797	9.35136e-07		7.02388e-07	2.3739e-07	9.39778e-07
341.368	8.92189e-07		6.94119e-07	1.02036e-07	7.96155e-07
341.938	7.98988e-07		6.91683e-07	8.43102e-08	7.75993e-07
342.509	9.1836e-07		6.69523e-07	2.33197e-07	9.0272e-07
343.079	8.88634e-07		6.71668e-07	3.62365e-07	1.03403e-06
343.65	9.84122e-07		6.45964e-07	3.09559e-07	9.55523e-07
344.22	7.26324e-07		5.97501e-07	1.9156e-07	7.89061e-07
344.79	9.04058e-07		6.30487e-07	1.0396e-07	7.34447e-07
345.361	5.92577e-07		6.55312e-07	5.10809e-08	7.06393e-07
345.931	5.28505e-07		5.83661e-07	2.41597e-08	6.07821e-07
346.502	5.82638e-07		5.50905e-07	1.11719e-08	5.62077e-07
347.072	5.80917e-07		5.53267e-07	8.33477e-09	5.61602e-07
347.643	6.26217e-07		5.60298e-07	1.23801e-08	5.72678e-07
348.213	3.63186e-07		4.92557e-07	1.34393e-08	5.05996e-07
348.784	5.5811e-07		4.84967e-07	8.63821e-09	4.93605e-07
349.354	4.8302e-07		4.90721e-07	5.91417e-09	4.96635e-07
349.924	5.15517e-07		5.08429e-07	6.54849e-09	5.14977e-07
350.495	6.12554e-07		4.98327e-07	8.11353e-09	5.06441e-07
351.065	3.3503e-07		4.62727e-07	1.8587e-08	4.81314e-07
351.636	3.63663e-07		4.67062e-07	6.24438e-08	5.29506e-07
352.206	6.91366e-07		4.15613e-07	1.97882e-07	6.13495e-07
352.777	7.22678e-07		4.18434e-07	3.8059e-07	7.99024e-07
353.347	9.28651e-07		3.89121e-07	4.23244e-07	8.12365e-07
353.917	7.47548e-07		3.70439e-07	3.23194e-07	6.93633e-07
354.488	5.02997e-07		3.51271e-07	2.10319e-07	5.6159e-07
355.058	4.95713e-07		3.17961e-07	1.20706e-07	4.38667e-07
355.629	3.09333e-07		3.0041e-07	5.487e-08	3.5528e-07
356.199	4.06827e-07		3.84084e-07	1.82299e-08	4.02314e-07
356.77	4.20189e-07		3.5132e-07	7.40867e-09	3.58729e-07
357.34	3.87122e-07		3.17747e-07	5.22841e-09	3.22975e-07
357.911	2.6851e-07		3.22284e-07	3.64463e-09	3.25929e-07
358.481	3.10055e-07		3.12215e-07	2.59513e-09	3.1481e-07
359.051	4.30766e-07		3.2342e-07	2.01832e-09	3.25438e-07
359.622	2.14397e-07		2.81911e-07	1.74443e-09	2.83655e-07
360.192	1.24615e-07		2.97751e-07	1.53503e-09	2.99286e-07
360.763	2.51987e-07		2.72511e-07	1.569e-09	2.7408e-07
361.333	2.10689e-07		2.40626e-07	2.58914e-09	2.43215e-07
361.904	2.60646e-07		2.67937e-07	3.8212e-09	2.71758e-07
362.474	2.97653e-07		2.29744e-07	3.58339e-09	2.33327e-07
363.045	2.07869e-07		2.63761e-07	2.5369e-09	2.66298e-07
363.615	5.86689e-08		2.33696e-07	1.91793e-09	2.35614e-07
364.185	1.81981e-07		2.34879e-07	1.6933e-09	2.36572e-07
364.756	2.22616e-07		2.30841e-07	1.63613e-09	2.32477e-07
365.326	3.51892e-07		2.23302e-07	1.61569e-09	2.24918e-07
365.897	1.79994e-07		2.41087e-07	1.58075e-09	2.42668e-07
366.467	9.1965e-08		2.24233e-07	1.5577e-09	2.25791e-07
367.038	2.26348e-07		1.75082e-07	1.70349e-09	1.76785e-07
367.608	2.06129e-07		1.92892e-07	2.16803e-09	1.9506e-07
368.178	1.85734e-07		2.11123e-07	2.90568e-09	2.14029e-07
368.749	1.69822e-07		1.83482e-07	4.33395e-09	1.87816e-07
369.319	6.77931e-08		1.46879e-07	7.55665e-09	1.54436e-07
369.89	4.20098e-07		1.50602e-07	1.12808e-08	1.61883e-07
370.46	7.96931e-08		1.60208e-07	1.24427e-08	1.72651e-07
371.031	7.40005e-08		1.6178e-07	1.0405e-08	1.72185e-07
371.601	1.36267e-07		1.35293e-07	6.2222e-09	1.41515e-07
372.172	2.07911e-07		1.22009e-07	2.95446e-09	1.24963e-07
372.742	3.92285e-08		1.39553e-07	2.12768e-09	1.41681e-07
373.312	2.87805e-07		1.3496e-07	2.00769e-09	1.36968e-07
373.883	1.02549e-07		1.04338e-07	1.74014e-09	1.06078e-07
374.453	2.25287e-07		1.1757e-07	1.5312e-09	1.19101e-07
375.024	1.28884e-07		1.1083e-07	0	1.1083e-07
375.594	2.78755e-07		8.41768e-08	0	8.41768e-08
376.165	1.51805e-07		1.08605e-07	0	1.08605e-07
376.735	6.43775e-08		8.8942e-08	0	8.8942e-08
377.306	1.96539e-07		1.22648e-07	0	1.22648e-07
377.876	1.4765e-07		1.10208e-07	0	1.10208e-07
378.446	1.46852e-07		9.07933e-08	0	9.07933e-08
379.017	1.37595e-07		1.15574e-07	0	1.15574e-07
379.587	2.65464e-07		7.57047e-08	0	7.57047e-08
380.158	7.17088e-08		1.01722e-07	0	1.01722e-07
380.728	6.377e-08		6.1316e-08	0	6.1316e-08
381.299	2.88543e-07		6.22992e-08	0	6.22992e-08
381.869	-7.04272e-08		9.29004e-08	0	9.29004e-08
382.439	1.66381e-07		7.47851e-08	0	7.47851e-08
383.01	7.67623e-08		3.89147e-08	0	3.89147e-08
383.58	-5.17446e-09		5.05014e-08	0	5.05014e-08
384.151	1.41937e-07		5.1232e-08	0	5.1232e-08
384.721	-2.7652e-07		6.33496e-08	0	6.33496e-08
385.292	-1.16986e-08		3.30722e-08	0	3.30722e-08
385.862	-3.44223e-08		5.51063e-08	0	5.51063e-08
386.433	4.6292e-08		4.17951e-08	0	4.17951e-08
387.003	4.10287e-07		3.29404e-08	0	3.29404e-08
387.573	2.03899e-07		1.79851e-08	0	1.79851e-08
388.144	-2.38782e-07		3.44426e-08	0	3.44426e-08
388.714	-1.19063e-07		3.21616e-08	0	3.21616e-08
389.285	-1.21164e-08		2.13432e-08	0	2.13432e-08
389.855	-2.19823e-07		1.89971e-08	0	1.89971e-08

## Sheet: Figure4
Time / s	Observed (CH3)2COO / cm-3		Model time / s	Modelled (CH3)2COO / cm-3
0.15	11447473800		1e-08	0
0.3	5899780200		1.02568e-08	1.88912e-07
0.45	18633103300		1.05202e-08	7.75177e-07
0.6	19085336300		1.07903e-08	1.78941e-06
0.75	14992808500		1.10674e-08	3.26409e-06
0.9	9155393190		1.13515e-08	5.23362e-06
1.05	17847520000		1.1643e-08	7.73449e-06
1.2	12530476400		1.1942e-08	1.08053e-05
1.35	14969560600		1.22486e-08	1.44871e-05
1.5	18394601200		1.25632e-08	1.88232e-05
1.65	16593947500		1.28858e-08	2.38595e-05
1.8	22318147800		1.32166e-08	2.96446e-05
1.95	16940320900		1.3556e-08	3.623e-05
2.1	22495169000		1.39041e-08	4.367e-05
2.25	24577040600		1.42611e-08	5.20225e-05
2.4	19552454800		1.46273e-08	6.13482e-05
2.55	26599414600		1.50029e-08	7.17116e-05
2.7	28255819400		1.53882e-08	8.31809e-05
2.85	24698280700		1.57833e-08	9.58282e-05
3	25948177100		1.61886e-08	0.00010973
3.15	24798543700		1.66043e-08	0.000124966
3.3	21025427500		1.70307e-08	0.000141622
3.45	26722490500		1.7468e-08	0.000159788
3.6	26138257000		1.79165e-08	0.000179559
3.75	13376055200		1.83766e-08	0.000201035
3.9	24054869800		1.88484e-08	0.000224322
4.05	20937137700		1.93324e-08	0.000249533
4.2	20249074200		1.98288e-08	0.000276786
4.35	22245902200		2.0338e-08	0.000306206
4.5	19803257200		2.08602e-08	0.000337924
4.65	28856506000		2.13959e-08	0.00037208
4.8	20613561700		2.19453e-08	0.000408821
4.95	19548022300		2.25088e-08	0.000448302
5.1	21547241600		2.30868e-08	0.000490688
5.25	27552852700		2.36796e-08	0.00053615
5.4	20716776900		2.42876e-08	0.000584872
5.55	21780830900		2.49113e-08	0.000637046
5.7	17730814900		2.5551e-08	0.000692875
5.85	19507097700		2.62071e-08	0.000752573
6	23484929400		2.688e-08	0.000816366
6.15	19625093700		2.75702e-08	0.000884494
6.3	19400113000		2.82782e-08	0.000957206
6.45	17720465900		2.90043e-08	0.00103477
6.6	15732931600		2.97491e-08	0.00111746
6.75	18309107200		3.0513e-08	0.00120558
6.9	17003671200		3.12965e-08	0.00129944
7.05	11569950000		3.21001e-08	0.00139936
7.2	18115083400		3.29244e-08	0.00150569
7.35	11991729900		3.37698e-08	0.00161879
7.5	11715682600		3.46369e-08	0.00173905
7.65	16614701700		3.55263e-08	0.00186688
7.8	16252609700		3.64386e-08	0.0020027
7.95	13696024000		3.73743e-08	0.00214696
8.1	16517223000		3.8334e-08	0.00230014
8.25	19432077600		3.93183e-08	0.00246273
8.4	18573195500		4.03279e-08	0.00263526
8.55	16725031700		4.13634e-08	0.0028183
8.7	13847579300		4.24256e-08	0.00301241
8.85	13105596500		4.3515e-08	0.00321823
9	11760885100		4.46323e-08	0.00343639
9.15	11707557100		4.57784e-08	0.00366759
9.3	14616814600		4.69539e-08	0.00391255
9.45	14165726300		4.81596e-08	0.00417202
9.6	13099836000		4.93962e-08	0.00444681
9.75	12550701000		5.06646e-08	0.00473775
9.9	12742743600		5.19656e-08	0.00504575
10.05	12382791300		5.32999e-08	0.00537172
10.2	11012498900		5.46686e-08	0.00571667
10.35	14713092600		5.60723e-08	0.00608163
10.5	7486282540		5.75122e-08	0.00646768
10.65	10806557800		5.8989e-08	0.00687599
10.8	5584819010		6.05037e-08	0.00730777
10.95	6342756610		6.20573e-08	0.00776429
11.1	6341450640		6.36508e-08	0.00824691
11.25	6868458130		6.52852e-08	0.00875703
11.4	5962955360		6.69616e-08	0.00929615
11.55	12706699000		6.8681e-08	0.00986584
11.7	6684646560		7.04446e-08	0.0104678
11.85	15941932400		7.22535e-08	0.0111037
12	6945605460		7.41088e-08	0.0117754
12.15	7297803280		7.60118e-08	0.0124848
12.3	8138259750		7.79636e-08	0.013234
12.45	1788796320		7.99655e-08	0.0140251
12.6	8207030460		8.20189e-08	0.0148604
12.75	10826576100		8.4125e-08	0.0157423
12.9	6413416550		8.62851e-08	0.0166732
13.05	13126996600		8.85007e-08	0.0176557
13.2	6695220690		9.07733e-08	0.0186928
13.35	6280418400		9.31041e-08	0.0197872
13.5	12642817600		9.54949e-08	0.020942
13.65	7862690730		9.7947e-08	0.0221605
13.8	6532111070		1.00462e-07	0.0234461
13.95	6882367690		1.03042e-07	0.0248024
14.1	4333888180		1.05688e-07	0.0262331
14.25	4738517870		1.08401e-07	0.0277422
14.4	4312175410		1.11185e-07	0.0293339
14.55	-2605890380		1.1404e-07	0.0310126
14.7	2803355750		1.16968e-07	0.0327829
14.85	2431648080		1.19972e-07	0.0346497
15	3364736630		1.23052e-07	0.0366182
15.15	5111803240		1.26212e-07	0.0386937
15.3	4015640450		1.29453e-07	0.0408819
15.45	13033462500		1.32777e-07	0.0431889
15.6	10828936800		1.36187e-07	0.0456208
15.75	7339288980		1.39684e-07	0.0481844
15.9	3134813800		1.4327e-07	0.0508866
16.05	5976560680		1.46949e-07	0.0537348
16.2	7700919740		1.50723e-07	0.0567367
16.35	4894722980		1.54593e-07	0.0599004
16.5	-562891729		1.58562e-07	0.0632345
16.65	4600863230		1.62634e-07	0.0667481
16.8	2954044840		1.6681e-07	0.0704505
16.95	7279250260		1.71093e-07	0.0743519
17.1	1509995050		1.75487e-07	0.0784626
17.25	2418728210		1.79993e-07	0.0827937
17.4	6049504450		1.84615e-07	0.087357
17.55	5170369320		1.89355e-07	0.0921646
17.7	-1842764470		1.94217e-07	0.0972294
17.85	815112264		1.99205e-07	0.102565
18	2038881850		2.0432e-07	0.108186
18.15	1596673300		2.09566e-07	0.114106
18.3	4517203260		2.14947e-07	0.120343
18.45	1801323670		2.20467e-07	0.126912
18.6	3584637670		2.26128e-07	0.133831
18.75	1757451150		2.31935e-07	0.141119
18.9	7472956540		2.3789e-07	0.148794
19.05	1097543530		2.43999e-07	0.156878
19.2	1.57412e+07		2.50264e-07	0.165391
19.35	4767491200		2.5669e-07	0.174357
19.5	160260218		2.63282e-07	0.183798
19.65	1090819660		2.70042e-07	0.193741
19.8	-1693120840		2.76976e-07	0.204211
19.95	4371635140		2.84088e-07	0.215236
20.1	-6098602220		2.91383e-07	0.226845
20.25	-322806131		2.98865e-07	0.239069
20.4	518226368		3.0654e-07	0.251941
20.55	-262711214		3.14411e-07	0.265493
20.7	1926383180		3.22484e-07	0.279762
20.85	-3236529310		3.30765e-07	0.294786
21	3202952080		3.39258e-07	0.310603
21.15	-4963233610		3.4797e-07	0.327256
21.3	-547467565		3.56905e-07	0.344789
21.45	-3438637990		3.6607e-07	0.363247
21.6	-2235260270		3.75469e-07	0.382678
21.75	-1200530280		3.85111e-07	0.403135
21.9	2766285980		3.95e-07	0.42467
22.05	1851399020		4.05142e-07	0.44734
22.2	-1404286520		4.15546e-07	0.471205
22.35	935171556		4.26216e-07	0.496327
22.5	-2748156520		4.3716e-07	0.522772
22.65	4072482350		4.48386e-07	0.550608
22.8	-4.44987e+07		4.59899e-07	0.57991
22.95	905386844		4.71708e-07	0.610752
23.1	2582449100		4.83821e-07	0.643217
23.25	-6235096120		4.96244e-07	0.677389
23.4	-6969227620		5.08987e-07	0.713357
23.55	4911483320		5.22057e-07	0.751216
23.7	-1359285250		5.35462e-07	0.791063
23.85	-515470270		5.49212e-07	0.833002
24	-296727405		5.63314e-07	0.877145
24.15	-2844027290		5.77779e-07	0.923604
24.3	-2388752520		5.92615e-07	0.972502
24.45	5974349830		6.07832e-07	1.02397
24.6	6619664000		6.2344e-07	1.07813
24.75	673066353		6.39449e-07	1.13513
24.9	3373848100		6.55869e-07	1.19513
25.05	3261620350		6.7271e-07	1.25826
25.2	7499578600		6.89984e-07	1.32471
25.35	9042274830		7.07701e-07	1.39464
25.5	2852632670		7.25873e-07	1.46824
25.65	3032821270		7.44512e-07	1.54569
25.8	9615768310		7.6363e-07	1.62719
25.95	9911275140		7.83238e-07	1.71297
26.1	5076287130		8.0335e-07	1.80323
26.25	8515444130		8.23979e-07	1.89822
26.4	6702102070		8.45137e-07	1.99819
26.55	8097712130		8.66838e-07	2.10338
26.7	7520713250		8.89097e-07	2.21408
26.85	8503886190		9.11927e-07	2.33057
27	9580167980		9.35343e-07	2.45315
27.15	9336955330		9.59361e-07	2.58215
27.3	9500293560		9.83995e-07	2.71789
27.45	3832324820		1.00926e-06	2.86073
27.6	5967690910		1.03518e-06	3.01103
27.75	3666457480		1.06176e-06	3.16919
27.9	6564573960		1.08902e-06	3.33562
28.05	2871944610		1.11699e-06	3.51075
28.2	5409186720		1.14567e-06	3.69503
28.35	767191724		1.17509e-06	3.88893
28.5	4293755310		1.20526e-06	4.09297
28.65	3496217690		1.23621e-06	4.30766
28.8	-9.59622e+07		1.26795e-06	4.53357
28.95	8572496960		1.30051e-06	4.77127
29.1	1895450230		1.33391e-06	5.02139
29.25	4294600230		1.36816e-06	5.28457
29.4	1516278100		1.40329e-06	5.56148
29.55	4106672530		1.43932e-06	5.85286
29.7	10751125000		1.47628e-06	6.15944
29.85	2437455840		1.51419e-06	6.48203
30	1518239640		1.55307e-06	6.82145
30.15	1367563960		1.59295e-06	7.17858
30.3	3185749090		1.63385e-06	7.55435
30.45	6157235940		1.67581e-06	7.94972
30.6	958904209		1.71884e-06	8.36572
30.75	5426226280		1.76298e-06	8.80343
30.9	-2101768790		1.80824e-06	9.26396
31.05	7297767290		1.85468e-06	9.74852
31.2	7629890460		1.9023e-06	10.2583
31.35	-3285514570		1.95115e-06	10.7948
31.5	-110069349		2.00125e-06	11.3592
31.65	464657686		2.05264e-06	11.953
31.8	5594776920		2.10535e-06	12.5778
31.95	7463155900		2.15941e-06	13.2351
32.1	-1044162850		2.21486e-06	13.9268
32.25	114380256		2.27173e-06	14.6544
32.4	-471799818		2.33006e-06	15.4201
32.55	-890917211		2.38989e-06	16.2256
32.7	3493402110		2.45126e-06	17.0731
32.85	4472017920		2.5142e-06	17.9648
33	3214290770		2.57876e-06	18.9029
33.15	8865007910		2.64498e-06	19.89
33.3	8650596030		2.7129e-06	20.9285
33.45	3955079040		2.78256e-06	22.0211
33.6	-1417244030		2.85401e-06	23.1706
33.75	-4656722060		2.92729e-06	24.38
33.9	-1407448040		3.00246e-06	25.6525
34.05	6513146440		3.07956e-06	26.9912
34.2	5623723230		3.15864e-06	28.3997
34.35	7302481540		3.23974e-06	29.8815
34.5	4628462070		3.32293e-06	31.4405
34.65	-1106844550		3.40826e-06	33.0808
34.8	-4869972610		3.49578e-06	34.8064
34.95	-925185944		3.58554e-06	36.622
35.1	1522796710		3.67761e-06	38.5321
35.25	11068222700		3.77204e-06	40.5417
35.4	3752430190		3.8689e-06	42.6559
35.55	4577685050		3.96825e-06	44.8803
35.7	6995007620		4.07014e-06	47.2204
35.85	426581167		4.17466e-06	49.6825
36	6478239970		4.28185e-06	52.2727
36.15	7227855350		4.3918e-06	54.9978
36.3	2947812990		4.50457e-06	57.8648
36.45	2708969720		4.62024e-06	60.8811
36.6	6916921130		4.73888e-06	64.0544
36.75	5496921470		4.86056e-06	67.3929
36.9	-297913431		4.98537e-06	70.9052
37.05	-1755119940		5.11339e-06	74.6004
37.2	-422579453		5.24469e-06	78.4879
37.35	-1068646850		5.37936e-06	82.5777
37.5	-2588404810		5.51749e-06	86.8805
37.65	3093398810		5.65917e-06	91.4073
37.8	-176021785		5.80449e-06	96.1696
37.95	-870834555		5.95353e-06	101.18
38.1	4231159190		6.10641e-06	106.451
38.25	-2361968270		6.26321e-06	111.996
38.4	220433250		6.42403e-06	117.83
38.55	-2707776010		6.58899e-06	123.968
38.7	-269803481		6.75818e-06	130.425
38.85	2086605330		6.93172e-06	137.218
39	-595301132		7.10971e-06	144.364
39.15	3406698430		7.29227e-06	151.883
39.3	1189047820		7.47952e-06	159.792
39.45	6601799080		7.67158e-06	168.113
39.6	4333595860		7.86857e-06	176.868
39.75	2015665610		8.07062e-06	186.077
39.9	2420361230		8.27786e-06	195.766
40.05	6692589930		8.49042e-06	205.959
40.2	1560510880		8.70843e-06	216.682
40.35	-1029796160		8.93205e-06	227.964
40.5	3054326520		9.1614e-06	239.832
40.65	-823659923		9.39665e-06	252.317
40.8	-1314630790		9.63793e-06	265.453
40.95	910373103		9.88542e-06	279.271
41.1	5627745480		1.01393e-05	293.808
41.25	3959423050		1.03996e-05	309.102
41.4	227330879		1.06666e-05	325.191
41.55	-2965156730		1.09405e-05	342.117
41.7	-599997026		1.12215e-05	359.924
41.85	-2477955400		1.15096e-05	378.656
42	-607657606		1.18052e-05	398.363
42.15	3919416740		1.21083e-05	419.095
42.3	3313152080		1.24192e-05	440.906
42.45	1223677080		1.27381e-05	463.851
42.6	4809806530		1.30652e-05	487.989
42.75	2059413050		1.34007e-05	513.382
42.9	2938043930		1.37448e-05	540.096
43.05	-1836861130		1.40977e-05	568.2
43.2	1446371480		1.44597e-05	597.765
43.35	1210534470		1.4831e-05	628.867
43.5	3662019800		1.52119e-05	661.587
43.65	910719309		1.56025e-05	696.008
43.8	5190307020		1.60031e-05	732.219
43.95	182330497		1.6414e-05	770.313
44.1	-384054390		1.68355e-05	810.388
44.25	833657726		1.72678e-05	852.547
44.4	5578013590		1.77112e-05	896.897
44.55	2652657220		1.8166e-05	943.554
44.7	650016825		1.86325e-05	992.636
44.85	2251841790		1.91109e-05	1044.27
45	46167345		1.96016e-05	1098.59
45.15	-4853502570		2.0105e-05	1155.73
45.3	3974830240		2.06212e-05	1215.84
45.45	2440544440		2.11507e-05	1279.08
45.6	8216172930		2.16938e-05	1345.61
45.75	2970212300		2.22509e-05	1415.59
45.9	2397756690		2.28222e-05	1489.21
46.05	5037489170		2.34083e-05	1566.66
46.2	3967309430		2.40093e-05	1648.13
46.35	-1370318780		2.46259e-05	1733.84
46.5	1260993020		2.52582e-05	1824
46.65	3561670560		2.59068e-05	1918.85
46.8	5734148500		2.6572e-05	2018.63
46.95	947538777		2.72543e-05	2123.6
47.1	-2039896900		2.79542e-05	2234.01
47.25	2424778410		2.8672e-05	2350.17
47.4	4913301970		2.94082e-05	2472.36
47.55	248827910		3.01633e-05	2600.9
47.7	3004649520		3.09379e-05	2736.12
47.85	-956161719		3.17323e-05	2878.37
48	5.28728e+07		3.25471e-05	3028.01
48.15	2071887780		3.33829e-05	3185.42
48.3	-4680521220		3.42401e-05	3351.01
48.45	-6404169490		3.51193e-05	3525.2
48.6	-290108998		3.60211e-05	3708.45
48.75	2605515880		3.6946e-05	3901.21
48.9	5630208660		3.78947e-05	4103.98
49.05	3496028580		3.88678e-05	4317.29
49.2	5241189480		3.98658e-05	4541.67
49.35	799489215		4.08895e-05	4777.71
49.5	1008321560		4.19394e-05	5026.01
49.65	8954333460		4.30164e-05	5287.21
49.8	4782942030		4.41209e-05	5561.96
49.95	8396774130		4.52539e-05	5850.99
			4.64159e-05	6155.02
			4.76078e-05	6474.84
			4.88302e-05	6811.27
			5.00841e-05	7165.16
			5.13701e-05	7537.43
			5.26892e-05	7929.02
			5.40422e-05	8340.93
			5.54299e-05	8774.23
			5.68532e-05	9230.02
			5.83131e-05	9709.47
			5.98104e-05	10213.8
			6.13462e-05	10744.3
			6.29215e-05	11302.3
			6.45372e-05	11889.3
			6.61943e-05	12506.7
			6.78941e-05	13156.2
			6.96374e-05	13839.4
			7.14256e-05	14558
			7.32597e-05	15313.8
			7.51408e-05	16108.9
			7.70703e-05	16945.2
			7.90493e-05	17824.9
			8.10791e-05	18750.2
			8.3161e-05	19723.5
			8.52964e-05	20747.2
			8.74867e-05	21824
			8.97332e-05	22956.6
			9.20373e-05	24147.9
			9.44006e-05	25401
			9.68247e-05	26719
			9.93109e-05	28105.2
			0.000101861	29563.3
			0.000104477	31097
			0.000107159	32710.1
			0.000109911	34406.7
			0.000112733	36191.2
			0.000115628	38068.1
			0.000118597	40042.2
			0.000121642	42118.4
			0.000124766	44302.2
			0.00012797	46599
			0.000131256	49014.6
			0.000134626	51555.2
			0.000138083	54227.3
			0.000141629	57037.5
			0.000145265	59993.2
			0.000148996	63101.6
			0.000152821	66370.8
			0.000156746	69809
			0.00016077	73425
			0.000164899	77227.8
			0.000169133	81227.1
			0.000173476	85433
			0.00017793	89856.2
			0.000182499	94507.8
			0.000187186	99399.6
			0.000191992	104544
			0.000196922	109954
			0.000201979	115643
			0.000207165	121625
			0.000212485	127917
			0.000217941	134532
			0.000223537	141489
			0.000229277	148804
			0.000235164	156497
			0.000241203	164585
			0.000247396	173091
			0.000253749	182034
			0.000260265	191438
			0.000266948	201326
			0.000273803	211723
			0.000280833	222655
			0.000288044	234149
			0.000295441	246233
			0.000303027	258939
			0.000310808	272298
			0.000318789	286344
			0.000326975	301110
			0.000335371	316635
			0.000343983	332956
			0.000352815	350114
			0.000361875	368153
			0.000371167	387116
			0.000380698	407051
			0.000390474	428007
			0.0004005	450036
			0.000410784	473192
			0.000421332	497534
			0.000432151	523120
			0.000443248	550014
			0.00045463	578283
			0.000466303	607995
			0.000478277	639224
			0.000490558	672046
			0.000503155	706542
			0.000516075	742797
			0.000529327	780899
			0.000542919	820941
			0.00055686	863020
			0.000571159	907240
			0.000585825	953708
			0.000600868	1.00254e+06
			0.000616297	1.05385e+06
			0.000632122	1.10776e+06
			0.000648353	1.1644e+06
			0.000665002	1.22392e+06
			0.000682078	1.28645e+06
			0.000699592	1.35214e+06
			0.000717556	1.42116e+06
			0.000735981	1.49367e+06
			0.00075488	1.56983e+06
			0.000774264	1.64985e+06
			0.000794145	1.73389e+06
			0.000814537	1.82217e+06
			0.000835453	1.91489e+06
			0.000856906	2.01228e+06
			0.000878909	2.11457e+06
			0.000901478	2.22198e+06
			0.000924626	2.33479e+06
			0.000948368	2.45325e+06
			0.00097272	2.57765e+06
			0.000997698	2.70826e+06
			0.00102332	2.84541e+06
			0.00104959	2.9894e+06
			0.00107654	3.14057e+06
			0.00110419	3.29928e+06
			0.00113254	3.46588e+06
			0.00116162	3.64076e+06
			0.00119145	3.82433e+06
			0.00122204	4.017e+06
			0.00125342	4.21922e+06
			0.00128561	4.43144e+06
			0.00131862	4.65414e+06
			0.00135248	4.88783e+06
			0.00138721	5.13304e+06
			0.00142283	5.39032e+06
			0.00145937	5.66024e+06
			0.00149684	5.9434e+06
			0.00153528	6.24044e+06
			0.0015747	6.55202e+06
			0.00161513	6.87881e+06
			0.00165661	7.22153e+06
			0.00169914	7.58095e+06
			0.00174277	7.95784e+06
			0.00178753	8.35301e+06
			0.00183343	8.76733e+06
			0.0018805	9.20169e+06
			0.00192879	9.657e+06
			0.00197832	1.01343e+07
			0.00202912	1.06344e+07
			0.00208122	1.11586e+07
			0.00213466	1.17079e+07
			0.00218948	1.22835e+07
			0.0022457	1.28865e+07
			0.00230336	1.35182e+07
			0.00236251	1.41799e+07
			0.00242317	1.48729e+07
			0.00248539	1.55986e+07
			0.00254921	1.63586e+07
			0.00261467	1.71543e+07
			0.00268181	1.79874e+07
			0.00275068	1.88594e+07
			0.00282131	1.97721e+07
			0.00289375	2.07272e+07
			0.00296806	2.17267e+07
			0.00304427	2.27725e+07
			0.00312244	2.38665e+07
			0.00320262	2.50108e+07
			0.00328486	2.62076e+07
			0.00336921	2.74591e+07
			0.00345572	2.87676e+07
			0.00354446	3.01356e+07
			0.00363547	3.15655e+07
			0.00372882	3.30599e+07
			0.00382457	3.46214e+07
			0.00392278	3.6253e+07
			0.00402351	3.79573e+07
			0.00412682	3.97374e+07
			0.00423279	4.15963e+07
			0.00434148	4.35373e+07
			0.00445296	4.55635e+07
			0.0045673	4.76784e+07
			0.00468458	4.98855e+07
			0.00480487	5.21883e+07
			0.00492825	5.45906e+07
			0.0050548	5.70961e+07
			0.00518459	5.9709e+07
			0.00531772	6.24331e+07
			0.00545427	6.52727e+07
			0.00559433	6.82321e+07
			0.00573798	7.13158e+07
			0.00588532	7.45282e+07
			0.00603644	7.78742e+07
			0.00619144	8.13583e+07
			0.00635043	8.49857e+07
			0.00651349	8.87614e+07
			0.00668074	9.26905e+07
			0.00685229	9.67784e+07
			0.00702824	1.01031e+08
			0.00720872	1.05452e+08
			0.00739382	1.1005e+08
			0.00758368	1.14829e+08
			0.00777841	1.19795e+08
			0.00797814	1.24954e+08
			0.00818301	1.30313e+08
			0.00839313	1.35878e+08
			0.00860865	1.41655e+08
			0.0088297	1.47651e+08
			0.00905643	1.53873e+08
			0.00928898	1.60328e+08
			0.0095275	1.67021e+08
			0.00977215	1.73962e+08
			0.0100231	1.81156e+08
			0.0102804	1.88611e+08
			0.0105444	1.96334e+08
			0.0108152	2.04334e+08
			0.0110929	2.12616e+08
			0.0113777	2.2119e+08
			0.0116699	2.30063e+08
			0.0119696	2.39243e+08
			0.0122769	2.48738e+08
			0.0125922	2.58556e+08
			0.0129155	2.68706e+08
			0.0132471	2.79195e+08
			0.0135873	2.90032e+08
			0.0139362	3.01226e+08
			0.014294	3.12784e+08
			0.0146611	3.24717e+08
			0.0150376	3.37032e+08
			0.0154237	3.49739e+08
			0.0158197	3.62846e+08
			0.016226	3.76363e+08
			0.0166426	3.90298e+08
			0.0170699	4.04661e+08
			0.0175083	4.19462e+08
			0.0179578	4.34709e+08
			0.018419	4.50413e+08
			0.0188919	4.66583e+08
			0.019377	4.83229e+08
			0.0198746	5.00361e+08
			0.0203849	5.17989e+08
			0.0209084	5.36124e+08
			0.0214453	5.54776e+08
			0.0219959	5.73955e+08
			0.0225607	5.93672e+08
			0.0231401	6.13939e+08
			0.0237342	6.34766e+08
			0.0243437	6.56166e+08
			0.0249688	6.78148e+08
			0.0256099	7.00727e+08
			0.0262675	7.23913e+08
			0.026942	7.47719e+08
			0.0276339	7.72157e+08
			0.0283434	7.97242e+08
			0.0290712	8.22985e+08
			0.0298177	8.49401e+08
			0.0305834	8.76503e+08
			0.0313687	9.04307e+08
			0.0321742	9.32825e+08
			0.0330003	9.62075e+08
			0.0338477	9.9207e+08
			0.0347169	1.02283e+09
			0.0356083	1.05436e+09
			0.0365227	1.08669e+09
			0.0374605	1.11983e+09
			0.0384224	1.15381e+09
			0.039409	1.18862e+09
			0.040421	1.22431e+09
			0.0414589	1.26088e+09
			0.0425235	1.29835e+09
			0.0436154	1.33675e+09
			0.0447353	1.37609e+09
			0.045884	1.4164e+09
			0.0470622	1.4577e+09
			0.0482707	1.5e+09
			0.0495102	1.54333e+09
			0.0507815	1.58772e+09
			0.0520855	1.63318e+09
			0.0534229	1.67975e+09
			0.0547947	1.72744e+09
			0.0562017	1.77628e+09
			0.0576449	1.8263e+09
			0.0591251	1.87752e+09
			0.0606433	1.92997e+09
			0.0622005	1.98367e+09
			0.0637977	2.03865e+09
			0.0654359	2.09494e+09
			0.0671161	2.15257e+09
			0.0688395	2.21157e+09
			0.0706072	2.27197e+09
			0.0724202	2.33379e+09
			0.0742798	2.39707e+09
			0.0761872	2.46183e+09
			0.0781435	2.52812e+09
			0.0801501	2.59595e+09
			0.0822082	2.66537e+09
			0.0843191	2.7364e+09
			0.0864842	2.80908e+09
			0.088705	2.88345e+09
			0.0909827	2.95953e+09
			0.093319	3.03736e+09
			0.0957152	3.11698e+09
			0.098173	3.19841e+09
			0.100694	3.28171e+09
			0.103279	3.3669e+09
			0.105931	3.45401e+09
			0.108652	3.54309e+09
			0.111442	3.63418e+09
			0.114303	3.72731e+09
			0.117238	3.82251e+09
			0.120249	3.91984e+09
			0.123336	4.01931e+09
			0.126503	4.12099e+09
			0.129752	4.22489e+09
			0.133083	4.33106e+09
			0.136501	4.43955e+09
			0.140006	4.55038e+09
			0.143601	4.66361e+09
			0.147288	4.77926e+09
			0.15107	4.89738e+09
			0.15495	5.018e+09
			0.158928	5.14118e+09
			0.163009	5.26693e+09
			0.167195	5.39531e+09
			0.171488	5.52635e+09
			0.175892	5.66009e+09
			0.180408	5.79657e+09
			0.185041	5.93583e+09
			0.189792	6.0779e+09
			0.194666	6.22281e+09
			0.199664	6.37061e+09
			0.204791	6.52133e+09
			0.21005	6.675e+09
			0.215443	6.83166e+09
			0.220976	6.99134e+09
			0.22665	7.15407e+09
			0.23247	7.31987e+09
			0.238439	7.48879e+09
			0.244562	7.66084e+09
			0.250842	7.83605e+09
			0.257283	8.01444e+09
			0.263889	8.19605e+09
			0.270665	8.38088e+09
			0.277615	8.56896e+09
			0.284744	8.7603e+09
			0.292056	8.95492e+09
			0.299555	9.15283e+09
			0.307247	9.35404e+09
			0.315136	9.55855e+09
			0.323228	9.76637e+09
			0.331528	9.9775e+09
			0.340041	1.01919e+10
			0.348773	1.04097e+10
			0.357729	1.06307e+10
			0.366914	1.0855e+10
			0.376336	1.10826e+10
			0.385999	1.13134e+10
			0.395911	1.15474e+10
			0.406077	1.17846e+10
			0.416504	1.2025e+10
			0.427199	1.22685e+10
			0.438169	1.2515e+10
			0.44942	1.27646e+10
			0.46096	1.30172e+10
			0.472797	1.32726e+10
			0.484937	1.35309e+10
			0.49739	1.3792e+10
			0.510162	1.40557e+10
			0.523261	1.43221e+10
			0.536698	1.4591e+10
			0.550479	1.48623e+10
			0.564614	1.5136e+10
			0.579112	1.54119e+10
			0.593983	1.56898e+10
			0.609235	1.59698e+10
			0.624879	1.62516e+10
			0.640924	1.65351e+10
			0.657382	1.68201e+10
			0.674262	1.71066e+10
			0.691576	1.73943e+10
			0.709334	1.76831e+10
			0.727548	1.79728e+10
			0.74623	1.82633e+10
			0.765392	1.85543e+10
			0.785046	1.88456e+10
			0.805204	1.9137e+10
			0.82588	1.94283e+10
			0.847087	1.97194e+10
			0.868838	2.00098e+10
			0.891148	2.02996e+10
			0.914031	2.05883e+10
			0.937502	2.08757e+10
			0.961575	2.11616e+10
			0.986266	2.14457e+10
			1.01159	2.17277e+10
			1.03757	2.20074e+10
			1.06421	2.22844e+10
			1.09154	2.25586e+10
			1.11956	2.28295e+10
			1.14831	2.30969e+10
			1.1778	2.33605e+10
			1.20804	2.36199e+10
			1.23906	2.38749e+10
			1.27088	2.41251e+10
			1.30351	2.43702e+10
			1.33698	2.46099e+10
			1.37131	2.48438e+10
			1.40653	2.50717e+10
			1.44264	2.52931e+10
			1.47969	2.55078e+10
			1.51768	2.57155e+10
			1.55665	2.59157e+10
			1.59663	2.61081e+10
			1.63762	2.62925e+10
			1.67967	2.64685e+10
			1.72281	2.66357e+10
			1.76704	2.67939e+10
			1.81242	2.69426e+10
			1.85896	2.70817e+10
			1.90669	2.72107e+10
			1.95565	2.73294e+10
			2.00587	2.74375e+10
			2.05737	2.75346e+10
			2.1102	2.76205e+10
			2.16439	2.76949e+10
			2.21997	2.77575e+10
			2.27697	2.78081e+10
			2.33544	2.78464e+10
			2.39541	2.78722e+10
			2.45692	2.78852e+10
			2.52	2.78853e+10
			2.58471	2.78722e+10
			2.65108	2.78457e+10
			2.71916	2.78057e+10
			2.78898	2.77521e+10
			2.8606	2.76846e+10
			2.93405	2.76032e+10
			3.00939	2.75078e+10
			3.08666	2.73983e+10
			3.16592	2.72747e+10
			3.24722	2.71368e+10
			3.3306	2.69848e+10
			3.41612	2.68187e+10
			3.50384	2.66384e+10
			3.59381	2.6444e+10
			3.6861	2.62357e+10
			3.78075	2.60136e+10
			3.87783	2.57778e+10
			3.9774	2.55285e+10
			4.07953	2.52659e+10
			4.18429	2.49903e+10
			4.29173	2.47019e+10
			4.40194	2.44009e+10
			4.51497	2.40879e+10
			4.6309	2.3763e+10
			4.74981	2.34266e+10
			4.87178	2.30793e+10
			4.99688	2.27213e+10
			5.12519	2.23532e+10
			5.25679	2.19755e+10
			5.39177	2.15886e+10
			5.53022	2.11931e+10
			5.67223	2.07895e+10
			5.81788	2.03783e+10
			5.96727	1.99603e+10
			6.1205	1.95359e+10
			6.27766	1.91058e+10
			6.43886	1.86706e+10
			6.60419	1.82309e+10
			6.77378	1.77874e+10
			6.94771	1.73407e+10
			7.12612	1.68914e+10
			7.3091	1.64402e+10
			7.49678	1.59878e+10
			7.68928	1.55346e+10
			7.88673	1.50815e+10
			8.08924	1.4629e+10
			8.29696	1.41777e+10
			8.51001	1.37283e+10
			8.72853	1.32812e+10
			8.95266	1.28372e+10
			9.18254	1.23966e+10
			9.41833	1.19602e+10
			9.66017	1.15283e+10
			9.90823	1.11015e+10
			10.1627	1.06803e+10
			10.4236	1.02651e+10
			10.6913	9.8563e+09
			10.9658	9.45436e+09
			11.2474	9.05963e+09
			11.5362	8.67248e+09
			11.8324	8.29322e+09
			12.1362	7.92217e+09
			12.4479	7.55958e+09
			12.7675	7.20572e+09
			13.0954	6.86081e+09
			13.4316	6.52504e+09
			13.7765	6.19858e+09
			14.1303	5.88159e+09
			14.4931	5.57418e+09
			14.8652	5.27645e+09
			15.247	4.98848e+09
			15.6385	4.71032e+09
			16.04	4.44199e+09
			16.4519	4.1835e+09
			16.8744	3.93484e+09
			17.3077	3.69596e+09
			17.7521	3.46682e+09
			18.2079	3.24733e+09
			18.6755	3.0374e+09
			19.155	2.83693e+09
			19.6469	2.64577e+09
			20.1514	2.46378e+09
			20.6688	2.29079e+09
			21.1995	2.12664e+09
			21.7439	1.97113e+09
			22.3022	1.82405e+09
			22.8749	1.68518e+09
			23.4623	1.5543e+09
			24.0648	1.43117e+09
			24.6827	1.31554e+09
			25.3165	1.20714e+09
			25.9666	1.10572e+09
			26.6333	1.011e+09
			27.3172	9.22711e+08
			28.0187	8.40572e+08
			28.7381	7.64301e+08
			29.4761	6.93619e+08
			30.2329	6.28244e+08
			31.0093	5.67897e+08
			31.8055	5.12303e+08
			32.6222	4.61191e+08
			33.4599	4.14295e+08
			34.3191	3.71356e+08
			35.2003	3.32122e+08
			36.1042	2.96351e+08
			37.0313	2.63806e+08
			37.9822	2.34264e+08
			38.9575	2.07506e+08
			39.9578	1.83328e+08
			40.9838	1.61533e+08
			42.0362	1.41936e+08
			43.1156	1.24359e+08
			44.2227	1.08636e+08
			45.3583	9.46106e+07
			46.523	8.21353e+07
			47.7176	7.10717e+07
			48.9429	6.12904e+07
			50.1997	5.26705e+07

## Sheet: FigureS2
a)	Wavelength / nm	Observed absorbance			b)	Wavelength / nm	Path length / m
	330.21	0.19294				330.529	173.925
	331.01	0.21036				331.1	182.206
	331.8	0.21205				331.67	191.105
	332.59	0.20785				332.241	202.264
	333.39	0.20836				332.811	213.977
	334.18	0.20737				333.382	218.252
	334.97	0.20418				333.952	214.664
	335.77	0.20295				334.522	210.334
	336.56	0.20878				335.093	209.087
	337.35	0.21665				335.663	207.658
	338.15	0.22129				336.234	204.939
	338.94	0.22912				336.804	200.375
	339.73	0.2368				337.375	194.927
	340.53	0.23756				337.945	192.102
	341.32	0.23994				338.516	195.27
	342.11	0.25147				339.086	199.024
	342.91	0.26401				339.656	199.54
	343.7	0.27247				340.227	199.652
	344.49	0.27828				340.797	203.809
	345.28	0.28086				341.368	210.262
	346.08	0.27963				341.938	212.891
	346.87	0.27253				342.509	209.891
	347.66	0.25359				343.079	207.649
	348.45	0.24254				343.65	210.449
	349.25	0.24034				344.22	216.447
	350.04	0.23774				344.79	221.541
	350.83	0.23657				345.361	223.981
	351.62	0.24522				345.931	225.877
	352.42	0.26238				346.502	227.796
	353.21	0.26923				347.072	226.305
	354	0.26469				347.643	223.839
	354.79	0.27067				348.213	224.577
	355.58	0.27555				348.783	221.983
	356.38	0.26488				349.354	209.394
	357.17	0.2496				349.924	194.423
	357.96	0.24155				350.495	187.256
	358.75	0.24059				351.065	186.063
	359.54	0.23515				351.636	184.095
	360.33	0.22226				352.206	179.715
	361.12	0.21165				352.777	174.742
	361.92	0.20454				353.347	173.07
	362.71	0.20247				353.917	179.462
	363.5	0.20147				354.488	190.521
	364.29	0.19229				355.058	195.834
	365.08	0.18208				355.629	192.91
	365.87	0.17917				356.199	189.189
	366.66	0.17514				356.77	194.068
	367.45	0.16868				357.34	201.998
	368.24	0.16489				357.911	202.9
	369.03	0.16185				358.481	195.636
	369.82	0.16148				359.051	185.321
	370.61	0.15978				359.622	177.385
	371.4	0.15396				360.192	173.848
	372.2	0.15139				360.763	173.493
	372.99	0.15541				361.333	172.057
	373.78	0.16573				361.904	166.33
	374.57	0.17707				362.474	159.102
	375.36	0.18127				363.045	152.183
	376.15	0.18703				363.615	144.948
	376.94	0.20393				364.185	139.695
	377.73	0.22652				364.756	138.769
	378.52	0.24415				365.326	140.5
	379.31	0.25064				365.897	138.843
	380.1	0.25452				366.467	132.128
	380.88	0.25685				367.038	126.438
	381.67	0.2602				367.608	125.437
	382.46	0.26221				368.178	125.043
	383.25	0.25732				368.749	123.005
	384.04	0.24765				369.319	120.585
	384.83	0.23501				369.89	118.424
	385.62	0.22854				370.46	115.75
	386.41	0.22247				371.031	112.691
	387.2	0.21677				371.601	112.295
	387.99	0.21441				372.172	114.101
	388.78	0.21278				372.742	113.469
	389.57	0.21408				373.312	109.296
	390.35	0.21909				373.883	104.917
						374.453	102.167
						375.024	102.219
						375.594	106.776
						376.165	114.409
						376.735	120.339
						377.305	121.19
						377.876	119.492
						378.446	120.787
						379.017	126.854
						379.587	138.057
						380.158	150.436
						380.728	157.625
						381.299	160.121
						381.869	161.072
						382.439	161.053
						383.01	160.38
						383.58	161.807
						384.151	165.425
						384.721	168.78
						385.292	167.743
						385.862	162.571
						386.433	154.785
						387.003	148.333
						387.573	145.045
						388.144	142.463
						388.714	137.846
						389.285	134.691
						389.855	132.293
						390.426	130.617

## Sheet: FigureS3
a)	Wavenumber / cm-1	Observed absorbance	Contribution from H2O	Contribution from HCOOH	Contribution from HCHO	Contribution from CH3CHO	Total fit to observations			b)	Wavenumber / cm-1	Observed absorbance	Contribution from O3	Contribution from C2H4	Contribution from CO	Total fit to observations			c)	Wavenumber / cm-1	Observed absorbance	Contribution from HCHO	Total fit to observations			d)	Wavenumber / cm-1	Observed absorbance	Contribution from O3	Contribution from TME	Contribution from HCHO	Contribution from CH3COCH3	Total fit to observations
	1680.24	0.03143	0.01088	0.00158	0.02434	0.00164	0.03844				1980.13	0.00529	0.00069889	0.0047	0.00032106	0.00572				2650.3	0.00975	0.0078	0.0078				1680.24	0.01283	0.00065355	0.00532	0.00548	0.00616	0.01761
	1680.72	0.03005	0.0085	0.00114	0.02352	0.00165	0.03481				1980.61	0.00429	0.00066543	0.00356	0.00037321	0.0046				2650.78	0.01041	0.00865	0.00865				1680.72	0.01279	0.00049754	0.0043	0.00529	0.00621	0.0163
	1681.21	0.0165	0.00354	0.0004423	0.01486	0.0016	0.02045				1981.1	0.00476	0.00036766	0.0043	0.00030068	0.00496				2651.26	0.01226	0.01056	0.01056				1681.21	0.01031	0.00021434	0.00265	0.00334	0.00661	0.01281
	1681.69	0.01143	0.00201	0.00032879	0.01208	0.00163	0.01605				1981.58	0.00649	-4.05693e-05	0.0063	0.00023027	0.00649				2651.75	0.01251	0.00995	0.00995				1681.69	0.00909	0.00010457	0.00227	0.00272	0.007	0.0121
	1682.17	0.01499	0.00406	0.00073421	0.01252	0.00174	0.01906				1982.06	0.00761	0.00029513	0.00745	0.00022988	0.00798				2652.23	0.01242	0.00955	0.00955				1682.17	0.00994	0.00025494	0.00285	0.00282	0.00717	0.01309
	1682.65	0.02801	0.01466	0.0024	0.01244	0.00201	0.03151				1982.54	0.009	0.00066922	0.00881	0.0002532	0.00973				2652.71	0.01105	0.00909	0.00909				1682.65	0.01351	0.00084177	0.00554	0.0028	0.00691	0.01609
	1683.14	0.05397	0.03264	0.00493	0.01894	0.00245	0.05896				1983.02	0.0085	0.00081782	0.00831	0.00023191	0.00936				2653.19	0.00903	0.00754	0.00754				1683.14	0.0191	0.00178	0.01086	0.00426	0.00651	0.02341
	1683.62	0.06464	0.04056	0.00603	0.02344	0.00266	0.07269				1983.51	0.00642	0.00096646	0.00623	0.00024758	0.00744				2653.68	0.00659	0.00481	0.00481				1683.62	0.0206	0.0023	0.01442	0.00527	0.0063	0.02829
	1684.1	0.06255	0.04695	0.00728	0.01221	0.00284	0.06927				1983.99	0.00595	0.00134	0.00582	0.00029911	0.00746				2654.16	0.00648	0.00484	0.00484				1684.1	0.02056	0.00259	0.01647	0.00275	0.00633	0.02813
	1684.58	0.07088	0.06683	0.00972	-0.00871	0.00326	0.07111				1984.47	0.00565	0.00186	0.00552	0.00031342	0.00769				2654.64	0.00917	0.00715	0.00715				1684.58	0.0241	0.00339	0.0194	-0.00196	0.00609	0.02692
	1685.06	0.06395	0.0576	0.00764	-0.00721	0.00312	0.06115				1984.95	0.00544	0.00171	0.00519	0.00027703	0.00718				2655.12	0.00864	0.00565	0.00565				1685.06	0.02316	0.00275	0.01384	-0.00162	0.00677	0.02174
	1685.55	0.05408	0.02337	0.00303	0.02769	0.00248	0.05657				1985.43	0.00523	0.00093237	0.00495	0.0002181	0.0061				2655.6	0.00669	0.00322	0.00322				1685.55	0.01946	0.00122	0.00687	0.00623	0.00801	0.02233
	1686.03	0.04626	0.0072	0.00118	0.03697	0.00218	0.04753				1985.92	0.00433	0.00033883	0.00408	0.00019365	0.00461				2656.09	0.0047	0.0017	0.0017				1686.03	0.0175	0.00046648	0.00361	0.00832	0.00822	0.02061
	1686.51	0.02855	0.00305	0.00058047	0.02331	0.00217	0.02911				1986.4	0.0033	0.00030265	0.00311	0.00019313	0.0036				2656.57	0.0034	0.00153	0.00153				1686.51	0.01454	0.00020641	0.00242	0.00524	0.00813	0.016
	1686.99	0.01468	0.00194	0.00036747	0.01274	0.0022	0.01724				1986.88	0.00377	0.00063937	0.00344	0.00022042	0.0043				2657.05	0.00401	0.00243	0.00243				1686.99	0.01226	0.00012554	0.00211	0.00287	0.00836	0.01347
	1687.47	0.01539	0.00276	0.00049443	0.01368	0.00228	0.01921				1987.36	0.00591	0.00075096	0.00547	0.00026507	0.00648				2657.53	0.00402	0.00236	0.00236				1687.47	0.0128	0.00019209	0.0024	0.00308	0.00876	0.01443
	1687.96	0.0312	0.00666	0.00107	0.02698	0.00242	0.03714				1987.85	0.00703	0.00026832	0.006	0.00039018	0.00666				2658.01	0.00468	0.00325	0.00325				1687.96	0.01609	0.00046385	0.00373	0.00607	0.00897	0.01923
	1688.44	0.05409	0.00897	0.0013	0.04383	0.00255	0.05666				1988.33	0.00915	8.48391e-06	0.00749	0.000459822	0.00796				2658.5	0.0067	0.0042	0.0042				1688.44	0.0199	0.00057376	0.00432	0.00986	0.00895	0.0237
	1688.92	0.0488	0.00524	0.00077066	0.03893	0.00256	0.0475				1988.81	0.0136	0.00038324	0.01267	0.00034446	0.0134				2658.98	0.00878	0.00524	0.00524				1688.92	0.01921	0.00031947	0.00288	0.00876	0.00928	0.02123
	1689.4	0.02773	0.0035	0.00071194	0.02138	0.0026	0.02819				1989.29	0.01419	0.000606	0.01383	0.00028025	0.01472				2659.46	0.00875	0.00594	0.00594				1689.4	0.01582	0.00021259	0.00245	0.00481	0.00958	0.01705
	1689.88	0.02201	0.00802	0.00139	0.01375	0.00277	0.02594				1989.77	0.00971	0.0007547	0.00919	0.00029265	0.01024				2659.94	0.00692	0.00487	0.00487				1689.89	0.01513	0.00049014	0.00404	0.00309	0.00972	0.01735
	1690.37	0.02796	0.0085	0.00134	0.02095	0.00283	0.03362				1990.26	0.00749	0.00109	0.00703	0.0003109	0.00843				2660.43	0.00705	0.00504	0.00504				1690.37	0.01667	0.0005509	0.00413	0.00471	0.00993	0.01932
	1690.85	0.0448	0.00339	0.00060179	0.0403	0.00281	0.0471				1990.74	0.00769	0.00135	0.00718	0.00037348	0.0089				2660.91	0.00774	0.0058	0.0058				1690.85	0.02002	0.00025903	0.00239	0.00906	0.01031	0.02202
	1691.33	0.05866	0.00080402	0.00029058	0.05121	0.00285	0.05515				1991.22	0.0076	0.0015	0.00579	0.00057503	0.00787				2661.39	0.00628	0.0046	0.0046				1691.33	0.02287	0.0001377	0.00159	0.01152	0.01082	0.02407
	1691.81	0.04489	0.0007198	0.00029074	0.03762	0.00296	0.0416				1991.7	0.00882	0.00143	0.00449	0.00080582	0.00672				2661.87	0.00408	0.00216	0.00215				1691.81	0.02083	0.00010597	0.00157	0.00846	0.01136	0.02151
	1692.3	0.02255	0.00071505	0.0002991	0.01922	0.00303	0.02326				1992.18	0.0089	0.0012	0.00466	0.00069784	0.00657				2662.35	0.00342	0.00089736	0.000897359				1692.3	0.01731	8.00278e-05	0.00162	0.00432	0.01197	0.01799
	1692.78	0.01607	0.0008912	0.0003299	0.01564	0.00306	0.01992				1992.67	0.00801	0.00106	0.006	0.00042222	0.00748				2662.84	0.00599	0.00337	0.00337				1692.78	0.01651	0.00010033	0.00163	0.00352	0.0123	0.01755
	1693.26	0.03171	0.00104	0.00034722	0.03103	0.00314	0.03556				1993.15	0.00663	0.00094785	0.00564	0.00032623	0.00692				2663.32	0.0084	0.00553	0.00553				1693.26	0.01961	0.00011196	0.00163	0.00699	0.01263	0.02136
	1693.74	0.06053	0.00168	0.00045961	0.05358	0.00323	0.05895				1993.63	0.00524	0.00076199	0.00455	0.00033708	0.00565				2663.8	0.00594	0.00341	0.00341				1693.74	0.02497	0.00018428	0.00189	0.01205	0.013	0.02712
	1694.22	0.06877	0.00272	0.00071031	0.05633	0.00335	0.06311				1994.11	0.00647	0.00050184	0.00599	0.0002818	0.00677				2664.28	0.00322	0.00138	0.00138				1694.22	0.02677	0.00023927	0.00231	0.01267	0.01333	0.02855
	1694.71	0.05394	0.00856	0.00178	0.03573	0.00355	0.04963				1994.6	0.00916	0.00057607	0.00887	0.00020924	0.00965				2664.76	0.00372	0.00231	0.00231				1694.71	0.02499	0.00053994	0.00408	0.00804	0.01361	0.02627
	1695.19	0.05123	0.03046	0.00543	0.00815	0.00412	0.04816				1995.08	0.01147	0.00091429	0.01122	0.00025453	0.01238				2665.25	0.00679	0.00552	0.00552				1695.19	0.02618	0.00161	0.00919	0.00183	0.01349	0.02613
	1695.67	0.08477	0.06876	0.01034	0.00168	0.0051	0.08587				1995.56	0.01075	0.00098883	0.01041	0.00028986	0.01169				2665.73	0.00942	0.00694	0.00694				1695.67	0.03478	0.00345	0.01841	0.00037811	0.01403	0.03627
	1696.15	0.11613	0.05734	0.00777	0.03656	0.00499	0.10665				1996.04	0.00796	0.00095165	0.00762	0.00023919	0.00881				2666.21	0.0083	0.00594	0.00594				1696.15	0.04007	0.00284	0.01351	0.00823	0.01563	0.0402
	1696.63	0.10143	0.02117	0.00304	0.06665	0.00434	0.09519				1996.52	0.00645	0.00106	0.00609	0.00021125	0.00737				2666.69	0.0135	0.01319	0.01319				1696.64	0.03657	0.00118	0.00659	0.015	0.0168	0.03957
	1697.12	0.08189	0.01101	0.00199	0.06018	0.00415	0.07734				1997.01	0.00835	0.00121	0.00797	0.00023809	0.00942				2667.18	0.0256	0.02527	0.02527				1697.12	0.0331	0.00074839	0.00504	0.01355	0.01773	0.03707
	1697.6	0.05069	0.01007	0.00174	0.03372	0.00425	0.04978				1997.49	0.01061	0.00136	0.01017	0.00026326	0.01179				2667.66	0.03012	0.02763	0.02763				1697.6	0.02847	0.00069353	0.00476	0.00759	0.01872	0.03176
	1698.08	0.03036	0.00679	0.00123	0.02172	0.00425	0.03399				1997.97	0.00851	0.00177	0.00802	0.00020676	0.01				2668.14	0.02469	0.02093	0.02093				1698.08	0.02625	0.00045948	0.00355	0.00489	0.01996	0.02886
	1698.56	0.04633	0.00542	0.0012	0.03915	0.00429	0.05006				1998.45	0.0065	0.00188	0.00606	0.00016397	0.00811				2668.62	0.01572	0.01273	0.01273				1698.56	0.03026	0.00037283	0.0032	0.00881	0.02106	0.03344
	1699.05	0.0844	0.01329	0.00262	0.05972	0.00456	0.0802				1998.93	0.00735	0.00136	0.00674	0.00027417	0.00838				2669.1	0.00968	0.00745	0.00745				1699.05	0.03841	0.00078045	0.00541	0.01344	0.02204	0.04167
	1699.53	0.11828	0.04044	0.00685	0.04894	0.00525	0.10148				1999.42	0.00963	0.00111	0.00898	0.00036614	0.01045				2669.59	0.00818	0.00625	0.00625				1699.53	0.04716	0.00207	0.01127	0.01101	0.02244	0.04679
	1700.01	0.14817	0.08772	0.01378	0.03238	0.00658	0.14046				1999.9	0.00961	0.00148	0.00926	0.00029298	0.01104				2670.07	0.01027	0.00819	0.00819				1700.01	0.05462	0.00464	0.0247	0.00728	0.02249	0.05912
	1700.49	0.13642	0.10338	0.01527	0.02587	0.00721	0.15173				2000.38	0.00769	0.00204	0.00751	0.00018227	0.00973				2670.55	0.01095	0.00807	0.00807				1700.49	0.05339	0.00574	0.03151	0.00582	0.02373	0.0668
	1700.97	0.10204	0.06166	0.00858	0.02531	0.00655	0.10211				2000.86	0.00922	0.00226	0.00906	0.00016005	0.01148				2671.03	0.00672	0.0041	0.0041				1700.97	0.04702	0.00336	0.01643	0.00569	0.02617	0.05165
	1701.46	0.09566	0.02201	0.00344	0.06158	0.00584	0.09287				2001.35	0.01058	0.002	0.0105	0.00021336	0.01271				2671.51	0.00439	0.00261	0.00261				1701.46	0.04551	0.00127	0.00692	0.01385	0.02881	0.05085
	1701.94	0.0994	0.00593	0.00147	0.07975	0.00563	0.09277				2001.83	0.01003	0.002	0.00996	0.00019922	0.01216				2672	0.00534	0.00479	0.00479				1701.94	0.04723	0.000434	0.00325	0.01794	0.03043	0.05206
	1702.42	0.09842	0.00303	0.00107	0.07823	0.00566	0.08799				2002.31	0.01053	0.00204	0.01046	0.00013742	0.01264				2672.48	0.00795	0.00779	0.00779				1702.42	0.04869	0.0002722	0.00245	0.0176	0.03163	0.05195
	1702.9	0.068	0.00254	0.00094991	0.0522	0.00579	0.06148				2002.79	0.01158	0.00126	0.0114	0.00019928	0.01286				2672.96	0.00976	0.00795	0.00795				1702.9	0.04529	0.00023469	0.0023	0.01174	0.03305	0.04733
	1703.38	0.04092	0.0026	0.00107	0.03115	0.00595	0.04077				2003.27	0.01111	0.00062804	0.01073	0.00026563	0.01162				2673.44	0.00744	0.00506	0.00506				1703.39	0.04205	0.00023765	0.00228	0.00701	0.03481	0.04434
	1703.87	0.0601	0.00903	0.00223	0.04502	0.00621	0.06249				2003.76	0.01064	0.00078083	0.01025	0.00026162	0.01129				2673.92	0.00479	0.00304	0.00304				1703.87	0.04791	0.00058168	0.00402	0.01013	0.03673	0.05146
	1704.35	0.10144	0.02042	0.00373	0.06934	0.00682	0.10031				2004.24	0.01249	0.00112	0.01212	0.00029929	0.01353				2674.41	0.00509	0.00423	0.00423				1704.35	0.05746	0.00122	0.00717	0.01561	0.03835	0.06235
	1704.83	0.122	0.01664	0.00297	0.08703	0.00721	0.11384				2004.72	0.01347	0.00096651	0.01315	0.00029843	0.01442				2674.89	0.01289	0.01355	0.01355				1704.83	0.06261	0.00105	0.00585	0.01958	0.04097	0.06745
	1705.31	0.10625	0.00621	0.00169	0.08092	0.00745	0.09626				2005.2	0.01213	0.00055772	0.01172	0.00029621	0.01258				2675.37	0.02412	0.02441	0.02441				1705.31	0.06141	0.00049516	0.00325	0.01821	0.04367	0.06562
	1705.8	0.07402	0.01165	0.00272	0.04729	0.00798	0.06965				2005.68	0.00961	0.00029967	0.00906	0.00035196	0.00972				2675.85	0.02461	0.02301	0.02301				1705.8	0.05771	0.00076693	0.00494	0.01064	0.0458	0.06215
	1706.28	0.07768	0.02324	0.00425	0.04382	0.00867	0.07999				2006.17	0.0101	0.00041298	0.0096	0.00032118	0.01034				2676.34	0.01599	0.01285	0.01285				1706.28	0.06096	0.00143	0.00838	0.00986	0.04807	0.06774
	1706.76	0.10643	0.01809	0.00339	0.07257	0.00882	0.10286				2006.65	0.01443	0.00071009	0.01429	0.00023289	0.01523				2676.82	0.00838	0.00556	0.00556				1706.76	0.06832	0.00121	0.00666	0.01633	0.05074	0.07494
	1707.24	0.11842	0.00676	0.00189	0.09363	0.00852	0.11079				2007.13	0.01575	0.00056115	0.01574	0.00019721	0.0165				2677.3	0.00773	0.00641	0.00641				1707.24	0.07329	0.00055324	0.00354	0.02107	0.05414	0.0793
	1707.72	0.12883	0.00228	0.00133	0.10567	0.00858	0.11786				2007.61	0.01134	0.00034045	0.01085	0.00024364	0.01144				2677.78	0.0118	0.01056	0.01056				1707.72	0.07784	0.00026137	0.00215	0.02377	0.05725	0.08344
	1708.21	0.0976	0.00083903	0.00121	0.0782	0.00874	0.08898				2008.1	0.00819	0.00022973	0.00741	0.00034095	0.00798				2678.26	0.01004	0.0073	0.0073				1708.21	0.07592	0.00016894	0.00153	0.0176	0.06037	0.07967
	1708.69	0.06291	0.00025708	0.00124	0.04999	0.00906	0.06055				2008.58	0.01336	0.00037906	0.01259	0.00039158	0.01336				2678.75	0.00496	0.00171	0.00171				1708.69	0.07247	0.00012566	0.00139	0.01125	0.06363	0.07639
	1709.17	0.07564	0.00075963	0.00144	0.0615	0.00939	0.07309				2009.06	0.01879	0.00097369	0.01834	0.00036852	0.01968				2679.23	0.00479	0.00212	0.00212				1709.17	0.07719	0.00017486	0.00157	0.01383	0.06686	0.08244
	1709.65	0.10126	0.00291	0.0019	0.08172	0.00996	0.09648				2009.54	0.01647	0.00105	0.01592	0.00035024	0.01731				2679.71	0.00634	0.00312	0.00312				1709.65	0.08509	0.00033968	0.00243	0.01838	0.07042	0.09157
	1710.13	0.13203	0.00642	0.0024	0.10597	0.01077	0.12555				2010.02	0.01198	0.00049391	0.01142	0.0002956	0.0122				2680.19	0.0066	0.0028	0.0028				1710.14	0.09386	0.00057676	0.00361	0.02384	0.07386	0.10189
	1710.62	0.13341	0.00468	0.00207	0.10526	0.01118	0.12318				2010.51	0.0138	0.00033244	0.01355	0.00017703	0.01406				2680.67	0.00783	0.00444	0.00444				1710.62	0.09787	0.00049301	0.00294	0.02368	0.07761	0.10472
	1711.1	0.08987	0.00105	0.00158	0.06872	0.01159	0.08294				2010.99	0.0199	0.00052039	0.02007	0.00017005	0.02076				2681.16	0.00976	0.00655	0.00655				1711.1	0.09373	0.0002734	0.00173	0.01545	0.08124	0.0987
	1711.58	0.07782	0.00047089	0.00157	0.05907	0.01191	0.07302				2011.47	0.01847	0.00014787	0.01849	0.00021726	0.01886				2681.64	0.00796	0.00518	0.00518				1711.58	0.09467	0.00021566	0.00145	0.01329	0.08504	0.09999
	1712.06	0.09322	0.0002317	0.00164	0.07305	0.01232	0.08725				2011.95	0.01283	-0.0001483	0.01247	0.00021111	0.01253				2682.12	0.00642	0.00507	0.00507				1712.06	0.10134	0.00020416	0.00149	0.01643	0.08872	0.10684
	1712.55	0.11668	0.00124	0.00186	0.0954	0.01272	0.11122				2012.43	0.0119	-0.00014762	0.01148	0.00021476	0.01155				2682.6	0.01066	0.00995	0.00995				1712.55	0.10977	0.00025048	0.00184	0.02146	0.09221	0.11576
	1713.03	0.14746	0.00189	0.00208	0.12064	0.0133	0.13791				2012.92	0.01587	-7.24564e-05	0.01558	0.000256946	0.01577				2683.09	0.01463	0.0131	0.0131				1713.03	0.11902	0.00028523	0.00213	0.02714	0.09633	0.12589
	1713.51	0.13474	0.00599	0.00285	0.10097	0.01395	0.12376				2013.4	0.01947	-0.00021993	0.01939	0.00030486	0.01948				2683.57	0.01495	0.01284	0.01284				1713.51	0.12	0.00055122	0.0034	0.02271	0.09989	0.12656
	1713.99	0.10606	0.01179	0.00373	0.07077	0.0146	0.10089				2013.88	0.01845	-0.00021918	0.01834	0.00031448	0.01843				2684.05	0.01881	0.01808	0.01808				1713.99	0.11788	0.00090103	0.00529	0.01592	0.10361	0.12572
	1714.47	0.10198	0.01504	0.00444	0.06378	0.01534	0.09861				2014.36	0.01936	-3.26134e-05	0.01902	0.000380258	0.01936				2684.53	0.03578	0.03618	0.03618				1714.47	0.12095	0.00106	0.00603	0.01435	0.10746	0.12889
	1714.96	0.11855	0.02463	0.00588	0.07204	0.01622	0.11878				2014.85	0.02183	-0.00010594	0.02131	0.00032158	0.02153				2685.01	0.05096	0.04918	0.04918				1714.96	0.12946	0.00147	0.00789	0.0162	0.11095	0.13651
	1715.44	0.17005	0.02303	0.00541	0.11923	0.01729	0.16496				2015.33	0.02114	8.06584e-05	0.02082	0.00012584	0.02103				2685.5	0.04348	0.03946	0.03946				1715.44	0.14307	0.00138	0.00725	0.02682	0.115	0.15045
	1715.92	0.16853	0.00934	0.00348	0.1265	0.01778	0.1571				2015.81	0.01969	0.00045339	0.01931	0.00013566	0.0199				2685.98	0.02997	0.02569	0.02569				1715.92	0.14612	0.00073943	0.00415	0.02846	0.11868	0.15203
	1716.4	0.12732	0.00701	0.00339	0.08884	0.01835	0.11759				2016.29	0.01859	0.00105	0.01713	0.0003466	0.01852				2686.46	0.02111	0.01727	0.01727				1716.4	0.14069	0.00059208	0.00392	0.01999	0.12175	0.14625
	1716.88	0.11942	0.02217	0.00581	0.05817	0.01939	0.10554				2016.77	0.01779	0.00187	0.01541	0.00044168	0.01772				2686.94	0.01443	0.0115	0.0115				1716.89	0.14208	0.0012	0.00695	0.01309	0.12437	0.14561
	1717.37	0.14664	0.04623	0.00887	0.05682	0.02078	0.1327				2017.26	0.01778	0.00124	0.01615	0.00027861	0.01766				2687.42	0.01454	0.01159	0.01159				1717.37	0.15259	0.00226	0.01203	0.01278	0.12863	0.1557
	1717.85	0.17919	0.03829	0.0077	0.10557	0.02193	0.17349				2017.74	0.02142	0.00019596	0.02055	0.00026352	0.02101				2687.91	0.01629	0.01314	0.01314				1717.85	0.16324	0.0021	0.01112	0.02376	0.13313	0.17011
	1718.33	0.20742	0.03275	0.00739	0.13939	0.02267	0.2022				2018.22	0.02752	0.00038308	0.02676	0.00034235	0.02748				2688.39	0.01529	0.01354	0.01354				1718.33	0.17072	0.00206	0.01147	0.03136	0.13503	0.17992
	1718.81	0.17813	0.03264	0.00727	0.10891	0.02398	0.1728				2018.7	0.02749	0.00090334	0.02671	0.00026886	0.02788				2688.87	0.01533	0.0144	0.0144				1718.81	0.16877	0.00209	0.01084	0.02451	0.13784	0.17528
	1719.3	0.11662	0.01396	0.00471	0.06925	0.02478	0.1127				2019.18	0.02132	0.00117	0.02041	0.0002406	0.02182				2689.35	0.01545	0.01303	0.01303				1719.3	0.15961	0.00106	0.00522	0.01558	0.14133	0.16319
	1719.78	0.09311	0.00288	0.00341	0.06174	0.02527	0.09329				2019.67	0.02113	0.00098156	0.02053	0.00026784	0.02178				2689.84	0.01252	0.00916	0.00916				1719.78	0.15721	0.00037288	0.00244	0.01389	0.14403	0.16073
	1720.26	0.11587	0.00076882	0.00309	0.08799	0.026	0.11786				2020.15	0.02536	0.00042423	0.0253	0.00028751	0.02601				2690.32	0.01202	0.00962	0.00962				1720.26	0.1645	0.00022553	0.00182	0.0198	0.14641	0.16826
	1720.74	0.17447	0.00036178	0.00304	0.13799	0.02682	0.16821				2020.63	0.02125	-0.00013259	0.02102	0.00020324	0.02109				2690.8	0.01616	0.01357	0.01357				1720.74	0.17808	0.00022271	0.00165	0.03105	0.1489	0.18181
	1721.22	0.18364	0.00076843	0.00319	0.13751	0.02805	0.16952				2021.11	0.01456	-0.0004685	0.01401	0.00019092	0.01373				2691.28	0.01579	0.0124	0.0124				1721.22	0.18268	0.00027769	0.00171	0.03093	0.15147	0.1844
	1721.71	0.13243	0.00039908	0.00319	0.08838	0.02925	0.12122				2021.6	0.01938	-0.00046459	0.01837	0.00026176	0.01817				2691.76	0.01184	0.00949	0.00949				1721.71	0.17581	0.00026042	0.0018	0.01987	0.15379	0.17573
	1722.19	0.093	0.0005247	0.00328	0.05497	0.03089	0.08966				2022.08	0.03158	-0.00020475	0.03101	0.00025361	0.03106				2692.25	0.01194	0.00992	0.00992				1722.19	0.1712	0.00024314	0.00179	0.01237	0.15614	0.17054
	1722.67	0.09976	0.00082418	0.00354	0.06764	0.03252	0.10453				2022.56	0.0316	0.00020516	0.03109	0.00030484	0.0316				2692.73	0.01365	0.01015	0.01015				1722.67	0.17507	0.00029235	0.00195	0.01521	0.15843	0.17589
	1723.15	0.15912	0.004	0.00417	0.11988	0.03408	0.16213				2023.04	0.02121	0.0004646	0.02059	0.00029345	0.02134				2693.21	0.01299	0.00952	0.00952				1723.15	0.18881	0.00046295	0.00298	0.02697	0.16075	0.19116
	1723.63	0.19962	0.00508	0.00452	0.14598	0.03568	0.19127				2023.52	0.02081	0.0005427	0.02037	0.00021164	0.02113				2693.69	0.01249	0.01044	0.01044				1723.63	0.19864	0.00056707	0.00331	0.03284	0.16298	0.1997
	1724.12	0.15691	0.00208	0.00419	0.10373	0.03707	0.14708				2024.01	0.02895	0.00054276	0.02854	0.00018485	0.02927				2694.17	0.01502	0.0129	0.0129				1724.12	0.19283	0.00039949	0.00223	0.02334	0.16487	0.19084
	1724.6	0.10026	0.00024697	0.0039	0.05639	0.03879	0.09932				2024.49	0.02764	0.00043103	0.02688	0.00023474	0.02755				2694.66	0.01652	0.01293	0.01293				1724.6	0.18406	0.00027527	0.00161	0.01268	0.16673	0.1813
	1725.08	0.08886	-0.00010799	0.00372	0.05281	0.03977	0.0962				2024.97	0.0171	0.00017197	0.01596	0.00026413	0.01639				2695.14	0.01376	0.00987	0.00987				1725.08	0.18338	0.00029557	0.00153	0.01189	0.16855	0.18226
	1725.56	0.14056	2.03362e-05	0.00376	0.10133	0.04051	0.14562				2025.45	0.01835	6.13509e-05	0.01754	0.000248174	0.01785				2695.62	0.01403	0.01167	0.01167				1725.56	0.19464	0.00035923	0.00149	0.02281	0.17029	0.19495
	1726.05	0.20147	-4.06725e-05	0.00389	0.14761	0.04131	0.19277				2025.93	0.03119	0.00021114	0.03116	0.00026816	0.03164				2696.1	0.01851	0.01604	0.01604				1726.05	0.20707	0.00042288	0.00154	0.03321	0.17167	0.20684
	1726.53	0.18063	0.00025102	0.00402	0.11989	0.04245	0.16661				2026.42	0.03331	0.00028621	0.03324	0.00029145	0.03382				2696.59	0.0161	0.01207	0.01207				1726.53	0.20494	0.00038538	0.00154	0.02698	0.17293	0.20184
	1727.01	0.11314	0.00015812	0.00411	0.05998	0.04368	0.10792				2026.9	0.0228	0.00032418	0.0217	0.00040821	0.02244				2697.07	0.01051	0.00743	0.00743				1727.01	0.19457	0.00028428	0.00158	0.0135	0.17441	0.18977
	1727.49	0.08432	0.00019817	0.00424	0.03962	0.04523	0.08928				2027.38	0.01884	0.00013963	0.01783	0.00042512	0.01839				2697.55	0.01215	0.01097	0.01097				1727.49	0.19074	0.00019185	0.00161	0.00891	0.17617	0.18688
	1727.97	0.12048	0.00012158	0.00461	0.07558	0.04654	0.12685				2027.86	0.02728	-4.56793e-05	0.02705	0.000266226	0.02727				2698.03	0.01584	0.01416	0.01416				1727.97	0.19914	0.00018035	0.00152	0.01701	0.17769	0.1964
	1728.46	0.18759	0.00023822	0.00507	0.13012	0.04701	0.18244				2028.35	0.02979	0.00014095	0.02967	0.00020335	0.03001				2698.51	0.01666	0.01394	0.01394				1728.46	0.21215	0.00024401	0.00159	0.02928	0.17813	0.20924
	1728.94	0.19208	0.00107	0.00548	0.12511	0.04783	0.17949				2028.83	0.02225	3.02124e-05	0.02137	0.000315797	0.02172				2698.99	0.01705	0.01433	0.01433				1728.94	0.21333	0.00031345	0.00199	0.02814	0.17783	0.20827
	1729.42	0.13682	0.00597	0.00633	0.07009	0.04849	0.13088				2029.31	0.01984	-8.02828e-05	0.01882	0.000379694	0.01912				2699.48	0.01809	0.01513	0.01513				1729.42	0.20273	0.00061701	0.00375	0.01578	0.17661	0.19675
	1729.9	0.10329	0.01405	0.00743	0.03843	0.04947	0.10938				2029.79	0.025	0.00021776	0.02439	0.00027632	0.02488				2699.96	0.01761	0.01376	0.01376				1729.9	0.19535	0.00102	0.00632	0.00865	0.17499	0.19098
	1730.38	0.12219	0.01162	0.00727	0.06082	0.05075	0.13047				2030.27	0.03007	0.00066522	0.02966	0.00022351	0.03055				2700.44	0.01534	0.01199	0.01199				1730.38	0.19845	0.00086283	0.00524	0.01368	0.17389	0.19368
	1730.87	0.17495	0.00397	0.00652	0.11037	0.05149	0.17236				2030.76	0.02593	0.00077718	0.02519	0.0002098	0.02617				2700.92	0.0169	0.01463	0.01463				1730.87	0.2081	0.00043222	0.00264	0.02483	0.17319	0.20109
	1731.35	0.19249	0.00151	0.00665	0.11917	0.05223	0.17956				2031.24	0.0178	0.0001083	0.01688	0.00026972	0.01726				2701.41	0.02393	0.02278	0.02278				1731.35	0.21176	0.00032534	0.00199	0.02681	0.17296	0.20208
	1731.83	0.14081	0.00277	0.00721	0.07094	0.05305	0.13398				2031.72	0.01956	-3.88634e-05	0.01882	0.000454374	0.01924				2701.89	0.03535	0.03538	0.03538				1731.83	0.20317	0.0004179	0.00247	0.01595	0.17359	0.19243
	1732.31	0.09389	0.00476	0.00799	0.02887	0.05345	0.09507				2032.2	0.02728	0.00025955	0.02666	0.00058658	0.0275				2702.37	0.04425	0.04196	0.04196				1732.31	0.19643	0.00051625	0.00319	0.00649	0.17586	0.18606
	1732.8	0.09434	0.01385	0.01011	0.0197	0.05313	0.09679				2032.68	0.02749	0.00022301	0.02674	0.00048212	0.02745				2702.85	0.0359	0.03166	0.03166				1732.8	0.20108	0.00092965	0.00509	0.00443	0.17879	0.18924
	1733.28	0.15182	0.03363	0.01369	0.05322	0.05337	0.15392				2033.17	0.02006	0.00014944	0.01928	0.000337	0.01976				2703.34	0.02287	0.02034	0.02034				1733.28	0.21862	0.00181	0.00924	0.01196	0.18404	0.20706
	1733.76	0.21436	0.04016	0.01512	0.09717	0.05386	0.20631				2033.65	0.01663	0.00015051	0.01568	0.00033768	0.01617				2703.82	0.02208	0.01995	0.01995				1733.76	0.23528	0.00229	0.01151	0.02186	0.19165	0.2273
	1734.24	0.20187	0.05102	0.01673	0.06257	0.05411	0.18442				2034.13	0.02219	0.00037527	0.02142	0.00025188	0.02204				2704.3	0.02224	0.01894	0.01894				1734.24	0.238	0.00292	0.01398	0.01408	0.19779	0.22877
	1734.72	0.13278	0.0578	0.01782	0.00192	0.05533	0.13286				2034.61	0.02474	0.00056133	0.02384	0.00025716	0.02466				2704.78	0.0189	0.01573	0.01573				1734.72	0.23702	0.00318	0.01396	0.00043141	0.20732	0.2249
	1735.21	0.09594	0.02454	0.01414	0.01475	0.05485	0.10827				2035.1	0.01631	0.00033873	0.01524	0.00031088	0.01589				2705.26	0.01634	0.01361	0.01361				1735.21	0.23506	0.00158	0.00659	0.00332	0.21583	0.22732
	1735.69	0.11634	0.00587	0.01327	0.0575	0.05411	0.13074				2035.58	0.01231	0.0001167	0.01138	0.00027113	0.01177				2705.74	0.01714	0.01533	0.01533				1735.69	0.24084	0.00067569	0.00313	0.01294	0.2207	0.23744
	1736.17	0.14529	0.00197	0.01477	0.07933	0.05321	0.14927				2036.06	0.02053	0.00037935	0.01977	0.00027061	0.02042				2706.23	0.02248	0.02106	0.02106				1736.17	0.2497	0.0004792	0.00209	0.01785	0.22461	0.24503
	1736.65	0.12165	0.00102	0.01628	0.05574	0.05247	0.12551				2036.54	0.02576	0.00097394	0.02497	0.00046139	0.02641				2706.71	0.02485	0.02272	0.02272				1736.65	0.24813	0.00041568	0.00184	0.01255	0.22695	0.24176
	1737.13	0.08354	0.00205	0.01636	0.02183	0.05223	0.09248				2037.02	0.01869	0.00089966	0.01701	0.00073694	0.01865				2707.19	0.02436	0.02097	0.02097				1737.13	0.24305	0.00049668	0.00207	0.00491	0.22857	0.23605
	1737.62	0.07632	0.00246	0.01592	0.01732	0.05183	0.08753				2037.51	0.01281	0.00063939	0.01125	0.00060753	0.01249				2707.67	0.02273	0.01915	0.01915				1737.62	0.24157	0.00055167	0.00231	0.0039	0.22963	0.23638
	1738.1	0.09467	0.00234	0.01652	0.03206	0.05117	0.10209				2037.99	0.01769	0.00082877	0.01643	0.00037665	0.01763				2708.16	0.02276	0.02104	0.02104				1738.1	0.24485	0.00049971	0.00208	0.00721	0.23082	0.24061
	1738.58	0.11999	0.00187	0.01711	0.04975	0.05036	0.1191				2038.47	0.02001	0.00094048	0.01903	0.00029868	0.02027				2708.64	0.02932	0.02852	0.02852				1738.58	0.24892	0.00048243	0.00211	0.01119	0.23159	0.24537
	1739.06	0.12122	0.00803	0.01885	0.03819	0.05003	0.1151				2038.95	0.01297	0.00094051	0.01155	0.00029427	0.01278				2709.12	0.03507	0.03395	0.03395				1739.06	0.24865	0.00080912	0.00385	0.00859	0.23169	0.24494
	1739.55	0.1148	0.0262	0.02254	0.01167	0.04995	0.11036				2039.43	0.00868	0.00109	0.00716	0.00028937	0.00854				2709.6	0.03813	0.03607	0.03607				1739.55	0.24807	0.00176	0.00839	0.00262	0.23105	0.24383
	1740.03	0.11118	0.0333	0.0249	0.00312	0.04947	0.11079				2039.92	0.0139	0.00124	0.0124	0.00023403	0.01387				2710.08	0.03881	0.03472	0.03472				1740.03	0.24541	0.002	0.00929	0.0007005	0.22939	0.24138
	1740.51	0.10751	0.01469	0.02378	0.01638	0.04832	0.10317				2040.4	0.01785	0.00113	0.01632	0.00027655	0.01773				2710.57	0.03255	0.02807	0.02807				1740.51	0.24168	0.00106	0.0045	0.00368	0.22754	0.23678
	1740.99	0.11842	0.00294	0.02376	0.0347	0.04783	0.10924				2040.88	0.01275	0.00135	0.01044	0.00048236	0.01227				2711.05	0.02471	0.02129	0.02129				1740.99	0.23973	0.00053479	0.00216	0.00781	0.22489	0.2354
	1741.47	0.118	0.00154	0.02627	0.03078	0.04783	0.10643				2041.36	0.00963	0.00143	0.0063	0.00103	0.00876				2711.53	0.02142	0.01782	0.01782				1741.47	0.23662	0.00043658	0.00163	0.00693	0.22257	0.23156
	1741.96	0.10992	0.00076746	0.02907	0.02587	0.04815	0.10386				2041.84	0.01188	0.00087039	0.00938	0.00107	0.01132				2712.01	0.02052	0.01629	0.01629				1741.96	0.23316	0.00041642	0.00157	0.00582	0.22096	0.22877
	1742.44	0.11537	0.00363	0.03174	0.0245	0.04913	0.109				2042.33	0.01283	0.00050164	0.01159	0.00052488	0.01261				2712.49	0.01695	0.01293	0.01293				1742.44	0.23191	0.00056968	0.00248	0.00551	0.21918	0.22774
	1742.92	0.13199	0.00876	0.03379	0.03495	0.0506	0.1281				2042.81	0.01046	0.00031551	0.00942	0.00028264	0.01001				2712.98	0.01243	0.01015	0.01015				1742.92	0.23376	0.00095417	0.00454	0.00787	0.2174	0.23075
	1743.4	0.1552	0.01196	0.0353	0.05771	0.05282	0.15778				2043.29	0.00995	0.00027921	0.00902	0.00023363	0.00954				2713.46	0.01412	0.014	0.014				1743.4	0.23627	0.0011	0.00537	0.01298	0.21538	0.23482
	1743.88	0.1847	0.00771	0.03651	0.08778	0.05506	0.18705				2043.77	0.0148	0.00061334	0.01382	0.00026294	0.01469				2713.94	0.01963	0.01886	0.01886				1743.88	0.24052	0.00081845	0.00377	0.01974	0.21353	0.23786
	1744.37	0.25146	0.00336	0.0384	0.15595	0.05711	0.25481				2044.26	0.01875	0.00076574	0.01807	0.00019697	0.01903				2714.42	0.01976	0.01718	0.01718				1744.37	0.25146	0.00059018	0.00264	0.03507	0.21194	0.25025
	1744.85	0.39381	0.00275	0.0413	0.30687	0.05923	0.41015				2044.74	0.02117	0.0008029	0.02064	0.00018854	0.02163				2714.91	0.01605	0.01282	0.01282				1744.85	0.27931	0.00053243	0.00223	0.06903	0.21058	0.28237
	1745.33	0.62233	0.00173	0.04373	0.54055	0.06071	0.64672				2045.22	0.02662	0.00084015	0.02604	0.00037767	0.02726				2715.39	0.01416	0.01111	0.01111				1745.33	0.3249	0.00056719	0.00216	0.12161	0.20901	0.33336
	1745.81	0.60851	0.00325	0.04721	0.53613	0.06258	0.64918				2045.7	0.03867	0.00080307	0.03747	0.00098558	0.03926				2715.87	0.01458	0.01224	0.01224				1745.81	0.32895	0.00060772	0.0025	0.1206	0.20648	0.33018
	1746.3	0.32104	0.00363	0.05044	0.23017	0.06235	0.3466				2046.18	0.05977	0.00117	0.05845	0.0014	0.06102				2716.35	0.01682	0.01473	0.01473				1746.3	0.27019	0.00055576	0.00268	0.05174	0.20334	0.25831
	1746.78	0.17882	0.00723	0.05522	0.05133	0.05998	0.17376				2046.67	0.09658	0.0014	0.09465	0.00079999	0.09685				2716.83	0.02056	0.0183	0.0183				1746.78	0.22602	0.000683	0.0037	0.01153	0.19999	0.2159
	1747.26	0.1421	0.00894	0.05954	0.01871	0.05883	0.14602				2047.15	0.12544	0.00099248	0.1249	0.00026553	0.12616				2717.32	0.02381	0.02076	0.02076				1747.26	0.21405	0.00083916	0.00441	0.00421	0.1969	0.20636
	1747.74	0.13187	0.00744	0.0611	0.01285	0.05613	0.13752				2047.63	0.09073	0.00103	0.08205	0.00015727	0.08323				2717.8	0.02172	0.01787	0.01787				1747.74	0.20885	0.00069759	0.00386	0.00289	0.19397	0.20142
	1748.22	0.1351	0.01202	0.0644	0.0091	0.05278	0.13831				2048.11	0.03346	0.00185	0.02807	0.00023513	0.03016				2718.28	0.01956	0.01587	0.01587				1748.22	0.20686	0.00085374	0.00503	0.00205	0.19081	0.19874
	1748.71	0.14228	0.01735	0.06849	0.00933	0.05143	0.1466				2048.59	0.00989	0.00204	0.00753	0.00027958	0.00985				2718.76	0.02169	0.01781	0.01781				1748.71	0.20486	0.00121	0.00691	0.0021	0.18797	0.19819
	1749.19	0.14117	0.01336	0.07156	0.00847	0.05004	0.14343				2049.08	0.00657	0.00148	0.00432	0.00031867	0.00612				2719.24	0.02203	0.01817	0.01817				1749.19	0.20086	0.00103	0.00575	0.00191	0.18593	0.19462
	1749.67	0.13801	0.00628	0.07358	0.00672	0.04954	0.13612				2049.56	0.00602	0.00118	0.00356	0.00050274	0.00525				2719.73	0.01997	0.01645	0.01645				1749.67	0.1965	0.00061403	0.00347	0.00151	0.18394	0.18954
	1750.15	0.14742	0.00424	0.0768	0.01264	0.04954	0.14322				2050.04	0.00508	0.00107	0.00209	0.0008496	0.00401				2720.21	0.01639	0.01392	0.01392				1750.15	0.19418	0.00045513	0.00262	0.00285	0.18167	0.18759
	1750.63	0.17328	0.01417	0.08163	0.01888	0.04826	0.16294				2050.52	0.00542	0.00119	0.0011	0.00169	0.00398				2720.69	0.01768	0.01656	0.01656				1750.63	0.19733	0.00092055	0.00502	0.00425	0.17959	0.18977
	1751.12	0.19428	0.03351	0.08857	0.0141	0.04694	0.18313				2051.01	0.00736	0.00115	0.00286	0.00172	0.00573				2721.17	0.02304	0.02168	0.02168				1751.12	0.19897	0.00183	0.00993	0.00318	0.1779	0.19284
	1751.6	0.17108	0.02813	0.09413	-0.00147	0.04734	0.16813				2051.49	0.00726	0.00088842	0.00446	0.00077392	0.00612				2721.66	0.02514	0.0239	0.0239				1751.6	0.19277	0.00159	0.0077	-0.00033024	0.17673	0.18569
	1752.08	0.15527	0.0088	0.0953	0.00891	0.04857	0.16158				2051.97	0.00656	0.00141	0.00449	0.0001606	0.00606				2722.14	0.02632	0.02414	0.02414				1752.08	0.18519	0.00067507	0.00322	0.002	0.17481	0.18071
	1752.56	0.1715	0.00203	0.09727	0.02938	0.04996	0.17864				2052.45	0.00975	0.00223	0.00773	5.10233e-05	0.01001				2722.62	0.02196	0.01854	0.01854				1752.56	0.18314	0.00030516	0.00187	0.00661	0.17204	0.18082
	1753.05	0.20193	0.00113	0.09962	0.0471	0.05189	0.19974				2052.93	0.01673	0.00204	0.01452	0.00019475	0.01675				2723.1	0.02012	0.01803	0.01803				1753.05	0.18427	0.00024453	0.00157	0.0106	0.16916	0.18158
	1753.53	0.20417	0.00052063	0.10334	0.03991	0.05385	0.19762				2053.42	0.01645	0.0016	0.01395	0.00038205	0.01593				2723.58	0.02714	0.02505	0.02505				1753.53	0.17934	0.00018389	0.00127	0.00897	0.16619	0.17661
	1754.01	0.18403	0.00015619	0.10736	0.01676	0.05582	0.18009				2053.9	0.01097	0.00164	0.00816	0.00052333	0.01031				2724.07	0.03071	0.02729	0.02729				1754.01	0.171	0.00016373	0.0011	0.00377	0.1627	0.16773
	1754.49	0.18361	4.16645e-05	0.11096	0.01758	0.05794	0.18652				2054.38	0.0132	0.00182	0.01047	0.00056123	0.01285				2724.55	0.03129	0.02749	0.02749				1754.49	0.16537	0.00016379	0.00113	0.00395	0.15848	0.16372
	1754.97	0.21502	-3.91018e-05	0.11514	0.04598	0.05982	0.2209				2054.86	0.01828	0.00201	0.01451	0.00153	0.01805				2725.03	0.02862	0.02523	0.02523				1754.97	0.16656	0.000143628	0.00118	0.01034	0.1541	0.16576
	1755.46	0.25889	0.00015047	0.11922	0.07749	0.06183	0.25869				2055.34	0.01582	0.00223	0.0103	0.00241	0.01495				2725.51	0.02676	0.02487	0.02487				1755.46	0.16981	0.000129243	0.00125	0.01743	0.15021	0.16902
	1755.94	0.25433	0.00254	0.12388	0.0614	0.06395	0.25177				2055.83	0.0142	0.00216	0.00978	0.00153	0.01347				2725.99	0.03139	0.03037	0.03037				1755.94	0.16433	0.00022469	0.00187	0.01381	0.14656	0.16246
	1756.42	0.22601	0.01225	0.12851	0.02575	0.066	0.23251				2056.31	0.0229	0.00205	0.02007	0.00051242	0.02263				2726.48	0.03456	0.0333	0.0333				1756.42	0.15566	0.0007566	0.00442	0.00579	0.14285	0.15382
	1756.9	0.23851	0.01859	0.13231	0.03216	0.06788	0.25094				2056.79	0.02466	0.0022	0.02201	0.00028932	0.0245				2726.96	0.0354	0.03309	0.03309				1756.9	0.15197	0.00118	0.00608	0.00724	0.1395	0.154
	1757.38	0.2829	0.00867	0.13391	0.07551	0.0686	0.28669				2057.27	0.01615	0.0022	0.01303	0.00041255	0.01564				2727.44	0.03448	0.03242	0.03242				1757.38	0.15507	0.00071049	0.00332	0.01698	0.13681	0.15782
	1757.87	0.3194	0.00156	0.13545	0.1074	0.06885	0.31326				2057.76	0.01963	0.0022	0.01625	0.00050767	0.01896				2727.92	0.03595	0.03527	0.03527				1757.87	0.15772	0.00030878	0.00163	0.02416	0.13433	0.16043
	1758.35	0.29036	0.00137	0.13803	0.07784	0.06893	0.28616				2058.24	0.02816	0.00213	0.02511	0.0004338	0.02767				2728.41	0.04102	0.04	0.04				1758.35	0.1501	0.0002337	0.00162	0.01752	0.13212	0.1515
	1758.83	0.24103	0.00114	0.14024	0.03768	0.06934	0.2484				2058.72	0.02293	0.00224	0.01974	0.00033251	0.02232				2728.89	0.04693	0.04646	0.04646				1758.83	0.13844	0.00015572	0.00144	0.00848	0.12983	0.1399
	1759.31	0.24646	0.00063169	0.14255	0.04737	0.07007	0.26062				2059.2	0.02112	0.00261	0.01645	0.00128	0.02034				2729.37	0.06129	0.06079	0.06079				1759.31	0.13616	0.000123997	0.00116	0.01066	0.12735	0.13929
	1759.8	0.3046	0.000129203	0.14468	0.09874	0.07072	0.31426				2059.68	0.0358	0.00265	0.02863	0.00302	0.0343				2729.85	0.07243	0.06936	0.06936				1759.8	0.14467	0.00015008	0.00106	0.02222	0.125	0.14843
	1760.28	0.35283	0.00056727	0.14719	0.13042	0.07097	0.34914				2060.17	0.03831	0.00299	0.03173	0.0026	0.03732				2730.33	0.06813	0.06386	0.06386				1760.28	0.14974	0.00019928	0.00124	0.02934	0.12271	0.15349
											2060.65	0.02556	0.00336	0.0215	0.00078685	0.02564				2730.82	0.05713	0.05289	0.05289				1760.76	0.1411	0.00027739	0.00183	0.02012	0.12051	0.14273
											2061.13	0.0298	0.0031	0.02609	0.00028458	0.02948				2731.3	0.04954	0.04697	0.04697
											2061.61	0.04021	0.00306	0.0359	0.00061621	0.03958				2731.78	0.054	0.05238	0.05238
											2062.09	0.03387	0.00332	0.02916	0.00059148	0.03307				2732.26	0.05853	0.05593	0.05593
											2062.58	0.0319	0.00362	0.02774	0.0004321	0.03179				2732.74	0.0566	0.05351	0.05351
											2063.06	0.04414	0.00348	0.04068	0.00035295	0.04451				2733.23	0.05389	0.05082	0.05082
											2063.54	0.04472	0.00322	0.0404	0.00108	0.0447				2733.71	0.05136	0.0494	0.0494
											2064.02	0.03733	0.0037	0.02877	0.0035	0.03597				2734.19	0.05796	0.05666	0.05666
											2064.51	0.04435	0.00491	0.03336	0.00421	0.04248				2734.67	0.0673	0.06545	0.06545
											2064.99	0.05077	0.00543	0.04342	0.00196	0.0508				2735.16	0.07116	0.06742	0.06742
											2065.47	0.04344	0.00487	0.03862	0.00062977	0.04412				2735.64	0.06309	0.05698	0.05698
											2065.95	0.04132	0.00428	0.03651	0.00057168	0.04136				2736.12	0.04973	0.04585	0.04585
											2066.43	0.04972	0.00431	0.04529	0.00029722	0.0499				2736.6	0.05615	0.05608	0.05608
											2066.92	0.04967	0.00524	0.0453	0.00022946	0.05078				2737.08	0.07338	0.07309	0.07309
											2067.4	0.04338	0.00643	0.03771	0.00024612	0.04439				2737.57	0.08199	0.07855	0.07855
											2067.88	0.05042	0.00695	0.04313	0.00085446	0.05094				2738.05	0.07058	0.06532	0.06532
											2068.36	0.05765	0.00684	0.04673	0.0038	0.05737				2738.53	0.05464	0.05206	0.05206
											2068.84	0.05045	0.00665	0.03583	0.00578	0.04827				2739.01	0.06122	0.0624	0.0624
											2069.33	0.04978	0.00706	0.03792	0.00336	0.04834				2739.49	0.08149	0.08366	0.08366
											2069.81	0.05628	0.00807	0.04795	0.00080144	0.05682				2739.98	0.09222	0.089	0.089
											2070.29	0.05232	0.01034	0.04252	0.00040871	0.05326				2740.46	0.07101	0.06411	0.06411
											2070.77	0.05421	0.01275	0.04258	0.00030482	0.05564				2740.94	0.05462	0.05168	0.05168
											2071.26	0.06265	0.0116	0.05247	0.00032936	0.06439				2741.42	0.07081	0.07104	0.07104
											2071.74	0.05208	0.00892	0.04352	0.00033999	0.05278				2741.91	0.09192	0.09327	0.09327
											2072.22	0.04419	0.00788	0.03529	0.00074943	0.04392				2742.39	0.10595	0.10326	0.10326
											2072.7	0.05568	0.00803	0.04224	0.00428	0.05455				2742.87	0.08617	0.07721	0.07721
											2073.18	0.05767	0.00896	0.03887	0.00786	0.05569				2743.35	0.05787	0.05241	0.05241
											2073.67	0.05293	0.00914	0.03764	0.00515	0.05194				2743.83	0.06899	0.07123	0.07123
											2074.15	0.05752	0.00903	0.04855	0.0009282	0.05851				2744.32	0.10176	0.10523	0.10523
											2074.63	0.05091	0.00985	0.04163	0.00032792	0.05181				2744.8	0.12274	0.12002	0.12002
											2075.11	0.04168	0.01033	0.03258	0.000318	0.04323				2745.28	0.09891	0.09132	0.09132
											2075.59	0.04909	0.01059	0.03987	0.00027718	0.05075				2745.76	0.06626	0.06449	0.06449
											2076.08	0.04984	0.01041	0.04075	0.00039365	0.05155				2746.24	0.08682	0.09772	0.09772
											2076.56	0.047	0.0094	0.038	0.00075396	0.04816				2746.73	0.1459	0.15585	0.15585
											2077.04	0.05571	0.00978	0.04012	0.00493	0.05482				2747.21	0.17667	0.1725	0.1725
											2077.52	0.05342	0.01074	0.02991	0.00962	0.05027				2747.69	0.14895	0.13851	0.13851
											2078.01	0.046	0.01119	0.0257	0.00678	0.04367				2748.17	0.10815	0.1023	0.1023
											2078.49	0.04885	0.01227	0.03555	0.00142	0.04923				2748.66	0.10969	0.11419	0.11419
											2078.97	0.0466	0.0116	0.0356	0.00039214	0.04759				2749.14	0.14613	0.15134	0.15134
											2079.45	0.04367	0.01078	0.03348	0.0003787	0.04464				2749.62	0.15567	0.15246	0.15246
											2079.93	0.04584	0.01189	0.03498	0.00026753	0.04714				2750.1	0.12982	0.12145	0.12145
											2080.41	0.04113	0.01305	0.02876	0.00050234	0.04231				2750.58	0.09249	0.08653	0.08653
											2080.9	0.03964	0.01498	0.02501	0.00093899	0.04093				2751.07	0.08883	0.09567	0.09567
											2081.38	0.04672	0.01494	0.02485	0.00578	0.04557				2751.55	0.13159	0.14331	0.14331
											2081.86	0.05049	0.0139	0.02096	0.01155	0.04641				2752.03	0.14678	0.14989	0.14989
											2082.34	0.04969	0.01476	0.02393	0.0084	0.04709				2752.51	0.12724	0.12281	0.12281
											2082.83	0.04394	0.01554	0.02701	0.00169	0.04424				2752.99	0.09815	0.09321	0.09321
											2083.31	0.03816	0.01743	0.02137	0.00028719	0.03909				2753.48	0.09553	0.10152	0.10152
											2083.79	0.0381	0.01743	0.02172	0.00036498	0.03952				2753.96	0.13494	0.14396	0.14396
											2084.27	0.03864	0.01572	0.02504	0.0002905	0.04105				2754.44	0.14731	0.14843	0.14843
											2084.76	0.03765	0.01595	0.02325	0.00064375	0.03984				2754.92	0.13131	0.12618	0.12618
											2085.24	0.03729	0.01695	0.02106	0.00108	0.03909				2755.41	0.09927	0.09438	0.09438
											2085.72	0.04084	0.01952	0.01281	0.00716	0.03949				2755.89	0.09374	0.10127	0.10127
											2086.2	0.04604	0.01992	0.00706	0.01414	0.04113				2756.37	0.13505	0.14353	0.14353
											2086.68	0.04396	0.01821	0.01322	0.00988	0.04132				2756.85	0.1373	0.13584	0.13584
											2087.16	0.03558	0.01851	0.0162	0.00202	0.03673				2757.33	0.11332	0.10729	0.10729
											2087.65	0.03328	0.01985	0.01512	0.0004882	0.03545				2757.82	0.09235	0.0871	0.0871
											2088.13	0.03598	0.02257	0.0149	0.00050608	0.03797				2758.3	0.09399	0.09779	0.09779
											2088.61	0.03427	0.02286	0.01305	0.00042124	0.03634				2758.78	0.12989	0.13363	0.13363
											2089.09	0.03208	0.02074	0.01246	0.00063856	0.03384				2759.26	0.13525	0.13258	0.13258
											2089.58	0.03188	0.02063	0.01058	0.00165	0.03286				2759.74	0.11971	0.11403	0.11403
											2090.06	0.03917	0.02256	0.00369	0.00981	0.03607				2760.23	0.10014	0.09409	0.09409
											2090.54	0.04926	0.02543	0.00549	0.01716	0.04808				2760.71	0.09627	0.09647	0.09647
											2091.02	0.04266	0.02532	0.00425	0.01051	0.04008				2761.19	0.12197	0.12238	0.12238
											2091.5	0.03175	0.02364	0.00419	0.0017	0.02953				2761.67	0.1203	0.11857	0.11857
											2091.99	0.0301	0.02383	0.00392	0.00043157	0.02818				2762.16	0.11086	0.10913	0.10913
											2092.47	0.03144	0.02572	0.003	0.00036179	0.02908				2762.64	0.10606	0.1015	0.1015
											2092.95	0.03301	0.02732	0.0021	0.00033219	0.02975				2763.12	0.10099	0.09901	0.09901
											2093.43	0.03093	0.02539	0.00241	0.0004811	0.02828				2763.6	0.11745	0.1161	0.1161
											2093.91	0.02988	0.02334	0.00224	0.00277	0.02835				2764.08	0.11322	0.10885	0.10885
											2094.4	0.03892	0.02468	0.00195	0.01347	0.0401				2764.57	0.09855	0.09542	0.09542
											2094.88	0.04808	0.02754	0.0017	0.01974	0.04899				2765.05	0.1014	0.10119	0.10119
											2095.36	0.04153	0.02803	0.00117	0.00988	0.03908				2765.53	0.12607	0.13644	0.13644
											2095.84	0.02956	0.02505	0.00046151	0.00124	0.02676				2766.01	0.19551	0.20964	0.20964
											2096.33	0.02664	0.02416	0.00050374	0.00058757	0.02525				2766.49	0.23313	0.23076	0.23076
											2096.81	0.02833	0.02688	0.00015082	0.00037162	0.0274				2766.98	0.18333	0.17289	0.17289
											2097.29	0.03031	0.02862	1.80983e-05	0.000584191	0.02923				2767.46	0.1257	0.11476	0.11476
											2097.77	0.02867	0.02662	3.01638e-05	0.000632237	0.02728				2767.94	0.09834	0.09124	0.09124
											2098.25	0.02818	0.02401	6.03276e-06	0.00523	0.02925				2768.42	0.08944	0.08381	0.08381
											2098.74	0.03975	0.02539	1.20655e-05	0.01829	0.04369				2768.91	0.08351	0.08137	0.08137
											2099.22	0.04716	0.02781	1.12209e-05	0.02085	0.04867				2769.39	0.09859	0.10164	0.10164
											2099.7	0.03637	0.02676	9.41111e-06	0.00781	0.03458				2769.87	0.11558	0.11362	0.11362
											2100.18	0.02555	0.0236	-8.68718e-06	0.000742697	0.02434				2770.35	0.09676	0.08881	0.08881
											2100.66	0.02416	0.02286	-4.31343e-05	0.000669213	0.02349				2770.83	0.076	0.06929	0.06929
											2101.15	0.02642	0.02487	-6.0026e-05	0.000310857	0.02512				2771.32	0.07225	0.06845	0.06845
											2101.63	0.02752	0.02509	-6.36456e-05	0.000615877	0.02564				2771.8	0.07705	0.07639	0.07639
											2102.11	0.0246	0.02264	-3.1672e-05	0.00116	0.02376				2772.28	0.09555	0.09508	0.09508
											2102.59	0.02956	0.02164	7.29964e-06	0.00997	0.03161				2772.76	0.10566	0.09882	0.09882
											2103.08	0.04492	0.02368	2.08734e-05	0.02375	0.04745				2773.24	0.08494	0.07718	0.07718
											2103.56	0.04432	0.02424	2.20799e-05	0.01927	0.04352				2773.73	0.07514	0.07596	0.07596
											2104.04	0.02946	0.02219	7.29964e-06	0.00457	0.02677				2774.21	0.10336	0.10946	0.10946
											2104.52	0.02407	0.02149	2.16878e-06	0.000526532	0.02201				2774.69	0.12597	0.12292	0.12292
											2105	0.02494	0.02279	-1.68314e-05	0.000652689	0.02342				2775.17	0.09642	0.088	0.088
											2105.49	0.02407	0.02305	-2.34674e-05	0.000428463	0.02345				2775.66	0.05911	0.05814	0.05814
											2105.97	0.02203	0.02163	7.90292e-06	0.000682504	0.02232				2776.14	0.05961	0.06514	0.06514
											2106.45	0.02487	0.02361	1.06177e-05	0.00346	0.02708				2776.62	0.07928	0.08068	0.08068
											2106.93	0.03985	0.0281	-1.59265e-05	0.01731	0.0454				2777.1	0.0856	0.08069	0.08069
											2107.41	0.05099	0.02885	-2.43724e-05	0.02671	0.05553				2777.58	0.09276	0.10492	0.10492
											2107.9	0.04101	0.0271	-6.87735e-06	0.01404	0.04113				2778.07	0.16157	0.20672	0.20672
											2108.38	0.02905	0.02695	7.60128e-06	0.00191	0.02887				2778.55	0.2108	0.24164	0.24164
											2108.86	0.02772	0.02762	5.48981e-06	0.00070046	0.02833				2779.03	0.14781	0.1517	0.1517
											2109.34	0.02682	0.02669	-1.62281e-05	0.000491353	0.02716				2779.51	0.12234	0.12311	0.12311
											2109.83	0.02476	0.02397	-3.499e-05	0.000850651	0.02479				2779.99	0.13347	0.14167	0.14167
											2110.31	0.02058	0.01821	-2.61822e-05	0.00135	0.01953				2780.48	0.15824	0.18893	0.18893
											2110.79	0.01841	0.00948	-3.55933e-06	0.0088	0.01827				2780.96	0.20134	0.23382	0.23382
											2111.27	0.02696	0.00349	6.09309e-06	0.0249	0.02839				2781.44	0.16891	0.17386	0.17386
											2111.75	0.02709	0.00204	-1.11003e-05	0.02405	0.02607				2781.92	0.12516	0.11602	0.11602
											2112.24	0.0132	0.00215	-3.95146e-05	0.00732	0.00943				2782.41	0.09935	0.09107	0.09107
											2112.72	0.00832	0.0033	-5.76129e-05	0.000882006	0.00413				2782.89	0.06775	0.06199	0.06199
											2113.2	0.01083	0.00535	-4.28326e-05	0.000886852	0.0062				2783.37	0.06183	0.06071	0.06071
											2113.68	0.01216	0.00706	-2.19593e-05	0.000792926	0.00784				2783.85	0.07854	0.07997	0.07997
											2114.16	0.01436	0.00989	-2.52773e-05	0.00104	0.0109				2784.33	0.10397	0.10158	0.10158
											2114.65	0.01899	0.01509	-3.31802e-05	0.0035	0.01856				2784.82	0.09312	0.08351	0.08351
											2115.13	0.03265	0.01914	-3.31802e-05	0.01787	0.03698				2785.3	0.05846	0.04931	0.04931
											2115.61	0.04548	0.02104	-2.31658e-05	0.02851	0.04953				2785.78	0.04112	0.03423	0.03423
											2116.09	0.04008	0.02484	-1.32118e-05	0.01531	0.04014				2786.26	0.03599	0.03323	0.03323
											2116.57	0.03034	0.02836	-5.06752e-06	0.0024	0.03076				2786.74	0.05909	0.05997	0.05997
											2117.06	0.02909	0.02933	-6.87735e-06	0.00122	0.03054				2787.23	0.07731	0.07149	0.07149
											2117.54	0.03307	0.03286	-2.64838e-05	0.000940621	0.03378				2787.71	0.05718	0.04932	0.04932
											2118.02	0.03628	0.03561	-4.37375e-05	0.000807755	0.03638				2788.19	0.03832	0.03312	0.03312
											2118.5	0.03611	0.03624	-4.40392e-05	0.00135	0.03755				2788.67	0.04168	0.04234	0.04234
											2118.99	0.0467	0.04126	-4.73572e-05	0.01055	0.05176				2789.16	0.07442	0.07667	0.07667
											2119.47	0.06342	0.04312	-6.24391e-05	0.02647	0.06952				2789.64	0.09451	0.08807	0.08807
											2119.95	0.06312	0.04275	-4.31343e-05	0.02246	0.06517				2790.12	0.07025	0.06121	0.06121
											2120.43	0.05275	0.04535	-4.16261e-06	0.00599	0.05133				2790.6	0.05543	0.04995	0.04995
											2120.91	0.0468	0.04498	3.07671e-06	0.00113	0.04611				2791.08	0.06668	0.06697	0.06697
											2121.4	0.0479	0.0461	-1.75252e-06	0.000854435	0.04695				2791.57	0.09611	0.09632	0.09632
											2121.88	0.0505	0.0487	-4.16261e-06	0.000553185	0.04925				2792.05	0.11588	0.10887	0.10887
											2122.36	0.05034	0.04758	-1.62281e-05	0.000910887	0.04848				2792.53	0.10328	0.09462	0.09462
											2122.84	0.05543	0.04832	-1.56249e-05	0.00571	0.05402				2793.01	0.09177	0.08577	0.08577
											2123.32	0.06846	0.04721	-6.57571e-06	0.02086	0.06806				2793.49	0.09444	0.09355	0.09355
											2123.81	0.07253	0.04535	-6.57571e-06	0.02535	0.0707				2793.98	0.12057	0.12099	0.12099
											2124.29	0.057	0.04535	8.5062e-06	0.01035	0.05571				2794.46	0.13713	0.13091	0.13091
											2124.77	0.04438	0.04424	1.24275e-05	0.00145	0.04569				2794.94	0.11869	0.11203	0.11203
											2125.25	0.04344	0.04386	4.5849e-06	0.00079077	0.04466				2795.42	0.11557	0.1142	0.1142
											2125.74	0.0419	0.04275	-8.47603e-07	0.000459689	0.04321				2795.91	0.1313	0.13047	0.13047
											2126.22	0.0395	0.04052	-2.49756e-05	0.000750181	0.04124				2796.39	0.14139	0.13646	0.13646
											2126.7	0.03891	0.03866	-1.92445e-05	0.00323	0.04187				2796.87	0.13913	0.13905	0.13905
											2127.18	0.04735	0.03632	-8.98882e-06	0.01533	0.05164				2797.35	0.17284	0.18752	0.18752
											2127.66	0.05532	0.03464	-2.34674e-05	0.0242	0.05882				2797.83	0.22937	0.23851	0.23851
											2128.15	0.04456	0.03245	-2.73887e-05	0.01307	0.04549				2798.32	0.21695	0.21908	0.21908
											2128.63	0.0335	0.03082	-4.07211e-05	0.0021	0.03288				2798.8	0.19126	0.19233	0.19233
											2129.11	0.03196	0.02918	-5.58031e-05	0.00074973	0.02987				2799.28	0.17585	0.17394	0.17394
											2129.59	0.02866	0.02632	-4.31343e-05	0.000451741	0.02673				2799.76	0.17639	0.17921	0.17921
											2130.07	0.02418	0.02342	-1.86412e-05	0.000625423	0.02403				2800.24	0.21647	0.22224	0.22224
											2130.56	0.02363	0.02045	-2.43724e-05	0.00193	0.02236				2800.73	0.25345	0.25791	0.25791
											2131.04	0.0315	0.01821	-3.55933e-05	0.01039	0.02857				2801.21	0.29368	0.29736	0.29736
											2131.52	0.03959	0.01576	-3.52917e-05	0.01966	0.03538				2801.69	0.29689	0.29405	0.29405
											2132	0.03348	0.01253	-4.40392e-05	0.01301	0.0255				2802.17	0.26032	0.25803	0.25803
											2132.49	0.02326	0.00918	-2.85953e-05	0.00271	0.01186				2802.66	0.2551	0.25152	0.25152
											2132.97	0.01716	0.00632	-6.57571e-06	0.000718874	0.00703				2803.14	0.22631	0.21694	0.21694
											2133.45	0.01068	0.00446	-1.07986e-05	0.000606522	0.00506				2803.62	0.17149	0.15935	0.15935
											2133.93	0.00769	0.00316	-1.98478e-05	0.000722927	0.00386				2804.1	0.14381	0.14044	0.14044
											2134.41	0.00832	0.00208	5.85178e-08	0.00145	0.00353				2804.58	0.16714	0.1801	0.1801
											2134.9	0.01151	0.000999346	3.22753e-05	0.00651	0.00754				2805.07	0.2171	0.22138	0.22138
											2135.38	0.01687	0.000628265	2.1175e-05	0.01383	0.01448				2805.55	0.19156	0.18166	0.18166
											2135.86	0.01543	0.000888447	-1.56249e-05	0.01049	0.01136				2806.03	0.14225	0.134	0.134
											2136.34	0.00804	0.000594841	-4.2531e-05	0.00248	0.00303				2806.51	0.14681	0.14807	0.14807
											2136.82	0.00379	-0.000148758	-3.58949e-05	0.000590429	0.000405776				2806.99	0.18686	0.19585	0.19585
											2137.31	0.00465	-0.000631956	-1.29101e-05	0.000596743	-4.81231e-05				2807.48	0.22262	0.22143	0.22143
											2137.79	0.00698	-0.000183754	-2.40707e-05	0.000629862	0.000422037				2807.96	0.18272	0.1742	0.1742
											2138.27	0.00633	0.000113733	-2.73887e-05	0.000728483	0.000814828				2808.44	0.14257	0.13805	0.13805
											2138.75	0.00701	-0.000108688	2.47042e-06	0.00313	0.00302				2808.92	0.1494	0.14814	0.14814
											2139.24	0.01251	-0.000218936	1.75553e-05	0.0073	0.0071				2809.41	0.16916	0.1764	0.1764
											2139.72	0.01387	4.19941e-05	4.5849e-06	0.00593	0.00598				2809.89	0.20924	0.2125	0.2125
											2140.2	0.00941	0.000602121	-2.67855e-05	0.00178	0.00235				2810.37	0.1904	0.18017	0.18017
											2140.68	0.00953	0.000490841	-4.70555e-05	0.000555434	0.000999219				2810.85	0.13466	0.12274	0.12274
																				2811.33	0.11302	0.10939	0.10939
																				2811.82	0.13916	0.15774	0.15774
																				2812.3	0.20658	0.22445	0.22445
																				2812.78	0.17653	0.17251	0.17251
																				2813.26	0.10448	0.09362	0.09362
																				2813.74	0.10423	0.10726	0.10726
																				2814.23	0.16353	0.18269	0.18269
																				2814.71	0.21837	0.22462	0.22462
																				2815.19	0.15994	0.14996	0.14996
																				2815.67	0.10094	0.09246	0.09246
																				2816.15	0.11178	0.11553	0.11553
																				2816.64	0.16023	0.17117	0.17117
																				2817.12	0.20161	0.20326	0.20326
																				2817.6	0.16248	0.15443	0.15443
																				2818.08	0.12465	0.11633	0.11633
																				2818.57	0.12435	0.12097	0.12097
																				2819.05	0.15078	0.16188	0.16188
																				2819.53	0.20001	0.20841	0.20841
																				2820.01	0.17922	0.17121	0.17121
																				2820.49	0.14093	0.13387	0.13387
																				2820.98	0.1573	0.16461	0.16461
																				2821.46	0.20367	0.22288	0.22288
																				2821.94	0.22549	0.23307	0.23307
																				2822.42	0.15731	0.15046	0.15046
																				2822.9	0.09677	0.08927	0.08927
																				2823.39	0.1019	0.10054	0.10054
																				2823.87	0.13013	0.13077	0.13077
																				2824.35	0.14922	0.14276	0.14276
																				2824.83	0.11931	0.1064	0.1064
																				2825.32	0.08038	0.07289	0.07289
																				2825.8	0.08748	0.08817	0.08817
																				2826.28	0.12178	0.12406	0.12406
																				2826.76	0.13561	0.1282	0.1282
																				2827.24	0.09622	0.08459	0.08459
																				2827.73	0.07678	0.07414	0.07414
																				2828.21	0.1014	0.10129	0.10129
																				2828.69	0.11277	0.11036	0.11036
																				2829.17	0.12335	0.11998	0.11998
																				2829.65	0.12182	0.11387	0.11387
																				2830.14	0.0986	0.09088	0.09088
																				2830.62	0.09389	0.08871	0.08871
																				2831.1	0.10583	0.10366	0.10366
																				2831.58	0.12599	0.12387	0.12387
																				2832.07	0.13795	0.13107	0.13107
																				2832.55	0.13187	0.122	0.122
																				2833.03	0.12639	0.11769	0.11769
																				2833.51	0.13235	0.12777	0.12777
																				2833.99	0.14734	0.14392	0.14392
																				2834.48	0.15368	0.145	0.145
																				2834.96	0.12717	0.11395	0.11395
																				2835.44	0.081	0.06875	0.06875
																				2835.92	0.0545	0.04571	0.04571
																				2836.4	0.0461	0.03838	0.03838
																				2836.89	0.04173	0.03404	0.03404
																				2837.37	0.04316	0.03684	0.03684
																				2837.85	0.04945	0.0451	0.0451
																				2838.33	0.05777	0.05164	0.05164
																				2838.82	0.05262	0.04287	0.04287
																				2839.3	0.04144	0.03185	0.03185
																				2839.78	0.04055	0.03222	0.03222
																				2840.26	0.04157	0.03496	0.03496
																				2840.74	0.04597	0.04141	0.04141
																				2841.22	0.05037	0.04493	0.04493
																				2841.71	0.0458	0.03885	0.03885
																				2842.19	0.03961	0.03257	0.03257
																				2842.67	0.03586	0.02968	0.02968
																				2843.15	0.03246	0.03007	0.03007
																				2843.64	0.0334	0.03439	0.03439
																				2844.12	0.04276	0.04107	0.04107
																				2844.6	0.05379	0.04811	0.04811
																				2845.08	0.05636	0.04872	0.04872
																				2845.57	0.05226	0.04402	0.04402
																				2846.05	0.05684	0.04995	0.04995
																				2846.53	0.06749	0.06026	0.06026
																				2847.01	0.06898	0.06066	0.06066
																				2847.49	0.07023	0.06108	0.06108
																				2847.97	0.06509	0.05315	0.05315
																				2848.46	0.04455	0.03323	0.03323
																				2848.94	0.03302	0.02383	0.02383
																				2849.42	0.03164	0.0219	0.0219
																				2849.9	0.03257	0.02451	0.02451

## Sheet: FigureS4
a)	Time (CEAS) / s	Observed HCHO (CEAS) / cm-3		Time (FTIR) / s	Observed HCHO (FTIR) / cm-3			b)	Time (CEAS) / s	Observed HCHO (CEAS) / cm-3		Time (FTIR) / s	Observed HCHO (FTIR) / cm-3
	-10	46389436900		0	0				0.15	-972718167240		0	0
	-9	-201449011000		18	15767853633000				0.3	768803746770		26	32663812300000
	-8	-200199426000		54	55369808928000				0.45	742132973430		52	34176798400000
	-7	-784551384000		90	78022382760000				0.6	1122076214910		78	34062132000000
	-6	-105819711000		126	91722187809000				0.75	1218692693160
	-5	-753373612000		162	100161887742000				0.9	-126297611811
	-4	261462553000		198	105377833764000				1.05	3694199932800
	-3	72207582600		234	108611486739000				1.2	3458035528200
	-2	-143533823000		270	110586043071000				1.35	2826160614000
	-1	-171734312000		306	111754076679000				1.5	5924242956600
	0	-622730769000		342	112437406935000				1.65	3714091768800
	1	1647553530000		378	112830669063000				1.8	5208632136900
	2	5813453650000							1.95	4055144696100
	3	6699635580000							2.1	6727539805200
	4	7316522010000							2.25	4416397861500
	5	8531898850000							2.4	6107382839700
	6	10130484500000							2.55	7656946215300
	7	11827197400000							2.7	9782417334600
	8	12999887400000							2.85	8343035792100
	9	14609070400000							3	9547359579000
	10	15633820000000							3.15	10769297888700
	11	17205616800000							3.3	9655918143300
	12	18413804900000							3.45	12000567775500
	13	19722660000000							3.6	11977955293500
	14	21277315000000							3.75	13424997362400
	15	21707672700000							3.9	13844585403900
	16	23668090900000							4.05	13981669808400
	17	24598053200000							4.2	14874959681100
	18	26078994700000							4.35	14815241868600
	19	27495937900000							4.5	15254012912400
	20	27283598600000							4.65	15124542660000
	21	29817952500000							4.8	17087367420000
	22	30444592900000							4.95	14645300821200
	23	31696507100000							5.1	16046979660000
	24	32016122400000							5.25	16598287314000
	25	33478052900000							5.4	19475746533000
	26	34396262100000							5.55	20083128840000
	27	36013424700000							5.7	18846368640000
	28	36608531700000							5.85	16954802865000
	29	37886431500000							6	18100626903000
	30	39251761300000							6.15	20132917947000
	31	40140870200000							6.3	19383309135000
	32	40868371700000							6.45	21516682995000
	33	41595684100000							6.6	21068029161000
	34	42925714500000							6.75	20087793963000
	35	44149213200000							6.9	23176092078000
	36	44019999200000							7.05	21699461232000
	37	45040684900000							7.2	22648510746000
	38	46252700700000							7.35	22483764324000
	39	47202110300000							7.5	23486674275000
	40	48046800300000							7.65	23233609215000
	41	48402218800000							7.8	23119139205000
	42	48728589800000							7.95	24301493829000
	43	50564716400000							8.1	23766168708000
	44	51826076000000							8.25	23193240624000
	45	52073558400000							8.4	21853217205000
	46	53349416200000							8.55	24381737127000
	47	54070891700000							8.7	24123967929000
	48	54621135500000							8.85	25894938186000
	49	55320403500000							9	23287719501000
	50	56153272500000							9.15	24415998570000
	51	56211110300000							9.3	24673595949000
	52	57769778600000							9.45	25679330433000
	53	58340086800000							9.6	26173504062000
	54	58420697100000							9.75	24901091343000
	55	59219415800000							9.9	25651558179000
	56	60594356800000							10.05	25937503398000
	57	60817204200000							10.2	25093238688000
	58	60894804100000							10.35	26076704787000
	59	61503453500000							10.5	26201576196000
	60	62112942300000							10.65	27746652204000
	61	63619423700000							10.8	26825241834000
	62	63036804100000							10.95	26195143158000
	63	64247481700000							11.1	25640702982000
	64	65614007200000							11.25	28105313427000
	65	65594747800000							11.4	27655718337000
	66	66112775000000							11.55	26993695140000
	67	66598729100000							11.7	29053295613000
	68	67764094600000							11.85	26094967479000
	69	67809105300000							12	27761853519000
	70	67924194800000							12.15	26404640856000
	71	69190271300000							12.3	28144209240000
	72	68553001900000							12.45	26867991717000
	73	69790658700000							12.6	29499936732000
	74	70699816500000							12.75	27990726372000
	75	71395122100000							12.9	27856938429000
	76	71231488300000							13.05	29081588373000
	77	72385597800000							13.2	29080643139000
	78	71833332700000							13.35	29532871818000
	79	72161809000000							13.5	27944345187000
	80	73233420600000							13.65	31173485922000
	81	73447243700000							13.8	27418003767000
	82	73473540400000							13.95	29071053252000
	83	74633364900000							14.1	28771517655000
	84	74802592200000							14.25	30305425428000
	85	75337495700000							14.4	28059065046000
	86	75636440200000							14.55	29285764119000
	87	76624055000000							14.7	29150882532000
	88	76085310700000							14.85	30482981010000
	89	76527278500000							15	29846653704000
	90	77488424700000							15.15	29081107494000
	91	77837166200000							15.3	29228573637000
	92	78672467100000							15.45	28528677126000
	93	78979922500000							15.6	28964428317000
	94	79153989300000							15.75	29990018529000
	95	79880348100000							15.9	29255367456000
	96	80578876300000							16.05	29097034029000
	97	80592910500000							16.2	29114094294000
	98	80221406200000							16.35	30300248979000
	99	81265631500000							16.5	28754481870000
	100	81191993100000							16.65	29188989783000
	101	81890506000000							16.8	30839916852000
	102	82201977900000							16.95	30202571484000
	103	82294627500000							17.1	30571875693000
	104	82497937900000							17.25	27691607700000
	105	82144356100000							17.4	28451813139000
	106	82981642000000							17.55	31834248246000
	107	83118756400000							17.7	29989644903000
	108	83749850100000							17.85	29154588039000
	109	84758968400000							18	29743599330000
	110	84099133500000							18.15	31460396724000
	111	84369996600000							18.3	30767218290000
	112	84421173000000							18.45	30758659623000
	113	85708563300000							18.6	30803328279000
	114	85319180000000							18.75	30718294398000
	115	85735637300000							18.9	32555023443000
	116	85935613900000							19.05	29773098495000
	117	87006625500000							19.2	31470609627000
	118	86343087000000							19.35	29381575167000
	119	87466113400000							19.5	29857421079000
	120	86801609100000							19.65	31953871908000
	121	87556512000000							19.8	31204959399000
	122	88311118900000							19.95	29433683142000
	123	88533537900000							20.1	29787652773000
	124	88660430600000							20.25	30361955715000
	125	87924590400000							20.4	31711537809000
	126	88401048300000							20.55	30410671833000
	127	89193933100000							20.7	29813617791000
	128	89988365500000							20.85	31155839055000
	129	88776997400000							21	29660400378000
	130	89367666800000							21.15	29630737197000
	131	89744966200000							21.3	31059549117000
	132	89846553100000							21.45	31174324668000
	133	90400134400000							21.6	30677080329000
	134	90187347800000							21.75	34181824860000
	135	90585959100000							21.9	31351155948000
	136	90863542900000							22.05	31862631888000
	137	90972278200000							22.2	31584504816000
	138	91403981200000							22.35	30582898272000
	139	91829427800000							22.5	31365216036000
	140	92131005500000							22.65	28945503594000
	141	92358250000000							22.8	31772097963000
	142	92204353100000							22.95	31395518145000
	143	93105178300000							23.1	30816882702000
	144	92585860400000							23.25	29990957949000
	145	92417346500000							23.4	31259976822000
	146	93268028400000							23.55	31947286788000
	147	91881826800000							23.7	31535001666000
	148	93384142400000							23.85	28905754653000
	149	93741499700000							24	30755551887000
	150	94103329600000							24.15	30075526710000
	151	94171115300000							24.3	30248143299000
	152	94105584200000							24.45	31418403273000
	153	94162096200000							24.6	30982080321000
	154	93798778500000							24.75	29024124633000
	155	94209063500000							24.9	32797905894000
	156	93982970900000							25.05	32501385315000
	157	95221079700000							25.2	31264575084000
	158	94279016400000							25.35	30382990308000
	159	95232767300000							25.5	31055510223000
	160	95711443100000							25.65	31382199036000
	161	95236481500000							25.8	32629243284000
	162	95618599200000							25.95	29923086384000
	163	95365095900000							26.1	30861851697000
	164	95577792000000							26.25	31495864725000
	165	95646307900000							26.4	30417205545000
	166	95312245600000							26.55	30541856634000
	167	96791635800000							26.7	29784083436000
	168	96270650600000							26.85	31338142686000
	169	97089154200000							27	32162113782000
	170	96450599600000							27.15	31626129384000
	171	95826305000000							27.3	31610567601000
	172	97144010000000							27.45	33725228490000
	173	97408417200000							27.6	30578690772000
	174	96901905100000							27.75	32772343572000
	175	97837806100000							27.9	32716418400000
	176	96625670200000							28.05	32411035602000
	177	97279344900000							28.2	30882283317000
	178	97876146100000							28.35	30115680030000
	179	97312447000000							28.5	32515347636000
	180	97722281700000							28.65	30203996985000
	181	97854256400000							28.8	31126870953000
	182	98036457000000							28.95	31316881500000
	183	98705757800000							29.1	29105517726000
	184	97907913300000							29.25	30952698813000
	185	99186533000000							29.4	31341548619000
	186	98337328800000							29.55	31499619651000
	187	99015947700000							29.7	31578637419000
	188	97815972800000							29.85	30053679228000
	189	99139832200000							30	31283707122000
	190	98499246000000							30.15	31080104514000
	191	98704269500000							30.3	33417885762000
	192	98552695700000							30.45	33862451130000
	193	99185596600000							30.6	30898191186000
	194	99506383900000							30.75	32683326948000
	195	99824531200000							30.9	33140943675000
	196	99338302600000							31.05	30704693922000
	197	98516345300000							31.2	33329866698000
	198	99360187100000							31.35	33866621757000
	199	100177485000000							31.5	32410463994000
	200	100304686000000							31.65	31037882940000
	201	99024795100000							31.8	30839374467000
	202	99794194000000							31.95	31451389767000
	203	100399983000000							32.1	31452771663000
	204	100604427000000							32.25	32934076506000
	205	100614902000000							32.4	30097811925000
	206	101203291000000							32.55	33017595534000
	207	100625886000000							32.7	29085281946000
	208	100308673000000							32.85	32894620713000
	209	100221229000000							33	30079506087000
	210	100289769000000							33.15	32982724539000
	211	100094126000000							33.3	31466403963000
	212	100472137000000							33.45	29897121366000
	213	100959252000000							33.6	31266778743000
	214	101038166000000							33.75	31112563923000
	215	101163747000000							33.9	31553038530000
	216	101096519000000							34.05	32485705569000
	217	101074553000000							34.2	32185228716000
	218	100838867000000							34.35	30784794471000
	219	101454748000000							34.5	31648761297000
	220	101019230000000							34.65	31082420475000
	221	101964802000000							34.8	31833486306000
	222	101260799000000							34.95	29837237472000
	223	101219006000000							35.1	30481256394000
	224	101576547000000							35.25	31549738473000
	225	101542382000000							35.4	32279201163000
	226	100464969000000							35.55	30586924926000
	227	101746833000000							35.7	30471196185000
	228	102040890000000							35.85	31634863848000
	229	101586772000000							36	28755795069000
	230	101462709000000							36.15	29072698767000
	231	101934813000000							36.3	32041999143000
	232	102402748000000							36.45	29876651037000
	233	101794158000000							36.6	30774844269000
	234	101644825000000							36.75	32491038843000
	235	101950279000000							36.9	32138613135000
	236	102505792000000							37.05	31224566808000
	237	101985302000000							37.2	32446293993000
	238	102233744000000							37.35	31282235874000
	239	102445181000000							37.5	32858282907000
	240	102151420000000							37.65	34019600184000
	241	102557116000000							37.8	31400415369000
	242	103100713000000							37.95	32935918473000
	243	102169247000000							38.1	32489109054000
	244	102224931000000							38.25	32448169926000
	245	103609210000000							38.4	31405109562000
	246	103706805000000							38.55	33374090430000
	247	103375612000000							38.7	29466684477000
	248	102865037000000							38.85	32907541716000
	249	104491855000000							39	31263481287000
	250	103442515000000							39.15	33150622761000
	251	103807063000000							39.3	33281167410000
	252	103031479000000							39.45	32832474561000
	253	103946158000000							39.6	30874722975000
	254	104350554000000							39.75	30745036197000
	255	104142992000000							39.9	32167845774000
	256	103311384000000							40.05	32171523435000
	257	103608267000000							40.2	29989284282000
	258	103523730000000							40.35	33624404856000
	259	103651838000000							40.5	32168429928000
	260	103605698000000							40.65	31573558431000
	261	103520795000000							40.8	32289251274000
	262	103935895000000							40.95	32351541552000
	263	103507827000000							41.1	31416960942000
	264	104643378000000							41.25	33326018901000
	265	104798792000000							41.4	31985667756000
	266	104340544000000							41.55	32600406609000
	267	103805053000000							41.7	31793662548000
	268	104412000000000							41.85	32645153601000
	269	104203102000000							42	30966688368000
	270	103808393000000							42.15	32382729225000
	271	103804934000000							42.3	31861042524000
	272	103527738000000							42.45	33084938790000
	273	104227247000000							42.6	32371386417000
	274	104290803000000							42.75	33123039156000
	275	104581591000000							42.9	30647890989000
	276	104006202000000							43.05	31546631655000
	277	103610223000000							43.2	30815305578000
	278	105189009000000							43.35	30710372670000
	279	104356840000000							43.5	30905279982000
	280	104724190000000							43.65	31523681808000
	281	104522362000000							43.8	32766668802000
	282	104820470000000							43.95	33742669572000
	283	103465049000000							44.1	31193944470000
	284	103956881000000							44.25	30874589406000
	285	104233460000000							44.4	30652276122000
	286	105166938000000							44.55	29549130516000
	287	104679610000000							44.7	32558985837000
	288	105000037000000							44.85	30502397016000
	289	104567691000000							45	33240119040000
	290	104216463000000							45.15	31991829219000
	291	104041280000000							45.3	32635352268000
	292	104448136000000							45.45	30816907794000
	293	104652223000000							45.6	31797345411000
	294	105296124000000							45.75	31696157178000
	295	104926580000000							45.9	32358689865000
	296	104208835000000							46.05	32353206957000
	297	105681558000000							46.2	31877769708000
	298	103800687000000							46.35	31477129875000
	299	105147067000000							46.5	31174872102000
	300	104629321000000							46.65	32208275259000
	301	104403670000000							46.8	31375383192000
	302	105287286000000							46.95	33586334784000
	303	105366434000000							47.1	30808314702000
	304	105159090000000							47.25	32695194087000
	305	104485622000000							47.4	31816830879000
	306	105059847000000							47.55	31429596447000
	307	105500351000000							47.7	32561163180000
	308	105663503000000							47.85	33984292068000
	309	104508579000000							48	32043638079000
	310	105290716000000							48.15	32271946209000
	311	104828686000000							48.3	30782206935000
	312	104681785000000							48.45	31846813065000
	313	105288188000000							48.6	29830341150000
	314	105420566000000							48.75	30976678809000
	315	105845468000000							48.9	31300270443000
	316	105164451000000							49.05	32224465107000
	317	104709004000000							49.2	32802828822000
	318	104690231000000							49.35	32633246070000
	319	105394225000000							49.5	33465048318000
	320	104754587000000							49.65	32412161682000
	321	104862403000000							49.8	33836285070000
	322	105158269000000							49.95	32330198511000
	323	104261500000000							50.1	32459825619000
	324	104653284000000							50.25	32220513729000
	325	105074667000000							50.4	32730667137000
	326	104664980000000							50.55	32994288891000
	327	105548025000000							50.7	30935689038000
	328	104984517000000							50.85	32132900421000
	329	105668013000000							51	31858104771000
	330	105273518000000							51.15	32391190584000
	331	105641212000000							51.3	32296574619000
	332	105513433000000							51.45	32432569893000
	333	105779988000000							51.6	33680791170000
	334	105235173000000							51.75	31954172247000
	335	104955724000000							51.9	31735067985000
	336	106041689000000							52.05	31914558252000
	337	105379670000000							52.2	31008117402000
	338	105548673000000							52.35	31779412434000
	339	104959546000000							52.5	32042370627000
	340	105571780000000							52.65	30754070694000
	341	105574225000000							52.8	31524716700000
	342	105264109000000							52.95	30568474044000
	343	104733233000000							53.1	29398449078000
	344	105571473000000							53.25	32275879074000
	345	105366344000000							53.4	28837012365000
	346	105337504000000							53.55	30827813940000
	347	104986515000000							53.7	32786211339000
	348	105666537000000							53.85	31914073548000
	349	105850328000000							54	31279611924000
	350	105228702000000							54.15	31753149219000
	351	105597625000000							54.3	31734048240000
	352	104894538000000							54.45	32117793048000
	353	105646801000000							54.6	32392342215000
	354	105557368000000							54.75	30870548982000
	355	104767086000000							54.9	29822751891000
	356	105082159000000							55.05	30872751876000
	357	104587889000000							55.2	30869370576000
	358	104877883000000							55.35	31317917310000
	359	104940737000000							55.5	32814006084000
	360	105353852000000							55.65	31207402809000
	361	105802264000000							55.8	31798610415000
	362	105840201000000							55.95	32460962103000
	363	106116863000000							56.1	32380482726000
	364	105302496000000							56.25	31288451652000
	365	105593307000000							56.4	30696264999000
	366	105783213000000							56.55	33303602259000
	367	105169504000000							56.7	33742011366000
	368	105590109000000							56.85	30514128138000
	369	105725356000000							57	29871586890000
	370	105545314000000							57.15	31806518679000
	371	104865749000000							57.3	32298012666000
	372	105152075000000							57.45	30467811519000
	373	105197853000000							57.6	31533122214000
	374	105336943000000							57.75	31114701486000
	375	105245418000000							57.9	30865903443000
	376	105538134000000							58.05	31097466954000
	377	105282763000000							58.2	33515959833000
	378	104990239000000							58.35	29568234402000
	379	105341586000000							58.5	31780277802000
	380	105674322000000							58.65	30164985810000
	381	105643666000000							58.8	30128232150000
	382	105433802000000							58.95	30211224705000
	383	105770637000000							59.1	30509709345000
	384	105095293000000							59.25	31238824266000
	385	104811514000000							59.4	31337560368000
	386	106041055000000							59.55	29711618046000
	387	106012666000000							59.7	31861166913000
	388	105230151000000							59.85	32837389227000
	389	105967649000000							60	30426897636000
	390	106262908000000							60.15	30988824255000
	391	106012531000000							60.3	31571404650000
	392	105587170000000							60.45	31448494854000
	393	105199185000000							60.6	32648765319000
	394	105670098000000							60.75	31219668666000
	395	105532354000000							60.9	32120617122000
	396	105499379000000							61.05	32623619157000
	397	104863377000000							61.2	30040609356000
	398	105495758000000							61.35	30854856384000
	399	105599913000000							61.5	30670893009000
	400	105491207000000							61.65	31006450314000
									61.8	30247344333000
									61.95	31639482918000
									62.1	30547432413000
									62.25	31018390281000
									62.4	32371458327000
									62.55	32290883019000
									62.7	31395257739000
									62.85	30699220041000
									63	31228674858000
									63.15	31040378217000
									63.3	31876138116000
									63.45	31258019340000
									63.6	33179749218000
									63.75	32906954043000
									63.9	32078693898000
									64.05	29853884484000
									64.2	34772734881000
									64.35	31049359317000
									64.5	31370358825000
									64.65	31564331154000
									64.8	32732973153000
									64.95	32967887364000
									65.1	30682958742000
									65.25	31217451696000
									65.4	30666594168000
									65.55	32239424835000
									65.7	31635940662000
									65.85	32570313192000
									66	32159507733000
									66.15	31150139805000
									66.3	30501270171000
									66.45	31253081112000
									66.6	31231765764000
									66.75	31186487862000
									66.9	31363283187000
									67.05	31030275780000
									67.2	31208017257000
									67.35	30631873113000
									67.5	32488485426000
									67.65	29637437067000
									67.8	30706330257000
									67.95	31677509538000
									68.1	31334792445000
									68.25	31245322941000
									68.4	31550979609000
									68.55	30866494482000
									68.7	30911703993000
									68.85	31425259815000
									69	34276508451000
									69.15	32199251013000
									69.3	32364020079000
									69.45	32310725742000
									69.6	31072771683000
									69.75	31664564514000
									69.9	31764103866000
									70.05	30878677719000
									70.2	31595618430000
									70.35	33395177808000
									70.5	31340245518000
									70.65	32277337929000
									70.8	30484089189000
									70.95	32542953426000
									71.1	31252050351000
									71.25	31096753056000
									71.4	32125044483000
									71.55	31236790284000
									71.7	31504552677000
									71.85	31616397819000
									72	31891140837000
									72.15	30527906400000
									72.3	32734056087000
									72.45	31032971946000
									72.6	31172281047000
									72.75	31096335978000
									72.9	32012275068000
									73.05	31690779687000
									73.2	30773630214000
									73.35	31527924498000
									73.5	31090871889000
									73.65	31564172952000
									73.8	31547215962000
									73.95	32603666886000
									74.1	31418443053000
									74.25	31548420531000
									74.4	30849639237000
									74.55	32282456085000
									74.7	30715220934000
									74.85	32899615245000
									75	31947708762000
									75.15	32306214690000
									75.3	31653512253000
									75.45	32847222996000
									75.6	32260369770000
									75.75	30980370087000
									75.9	29982392244000
									76.05	30232198557000
									76.2	30305922372000
									76.35	31094431128000
									76.5	33512100255000
									76.65	32629563360000
									76.8	29810745981000
									76.95	31765966488000
									77.1	30585955365000
									77.25	31756551021000
									77.4	29864171745000
									77.55	30211923150000
									77.7	32306512581000
									77.85	29661021711000
									78	32777046945000
									78.15	31434458634000
									78.3	32387549949000
									78.45	32886686286000
									78.6	30856623534000
									78.75	31709888316000
									78.9	31923575001000
									79.05	32144938461000
									79.2	31138593813000
									79.35	29779935606000
									79.5	31881992049000
									79.65	33861405222000
									79.8	29653288479000
									79.95	31175225532000

## Sheet: FigureS5
a)	Time / s	Observed HCHO / cm-3	Model time / s	Modelled HCHO / cm-3		Time / s	Observed HCHO / cm-3	Model time / s	Modelled HCHO / cm-3		Time / s	Observed NO2 / cm-3	Model time / s	Modelled NO2 / cm-3		Time / s	Observed NO2 / cm-3	Model time / s	Modelled NO2 / cm-3		Time / s	Observed NO2 / cm-3	Model time / s	Modelled NO2 / cm-3		Time / s	Observed HCHO / cm-3	Model time / s	Modelled HCHO / cm-3			b)	Time / s	Observed HCHO / cm-3	Model time / s	Modelled HCHO / cm-3		Time / s	Observed NO2 / cm-3	Model time / s	Modelled NO2 / cm-3		Time / s	Observed NO2 / cm-3	Model time / s	Modelled NO2 / cm-3		Time / s	Observed NO2 / cm-3
	0	0	0	0		0	0	0	0		0	0	0	0		0	0	0	0		0	0	0	0		0	0	0	0				0	0	0	0		0	0	0	0		0	0	0	0		0	0
	0.2	2043580000000	0.1011	985882000000		0.2	3139070000000	0.1001	1624460000000		0.2	2090260000000	0.1001	1123890000000		0.2	130338000000	0.1001	269359000000		0.2	311499000000	0.1001	2107360000000		0.15	588960000000	0.10015	668106000000				0.2	3502830000000	0.05005	1152380000000		0.2	9736200000000	0.1001	2604860000000		0.2	7565010000000	0.06507	1259510000000		0.2	7437940000000
	0.4	5618640000000	0.2022	1895090000000		0.4	6469530000000	0.2002	3118020000000		0.4	3511530000000	0.2002	2155840000000		0.4	454558000000	0.2002	517307000000		0.4	3321950000000	0.2002	4047210000000		0.3	1683930000000	0.2003	1284710000000				0.4	10068300000000	0.1001	2262050000000		0.4	14766400000000	0.2002	5017960000000		0.4	10778400000000	0.13013	2418770000000		0.4	8876360000000
	0.6	7168950000000	0.3033	2735190000000		0.6	10128900000000	0.3003	4493500000000		0.6	5436420000000	0.3003	3104880000000		0.6	699746000000	0.3003	745941000000		0.6	8575680000000	0.3003	5835950000000		0.45	3308930000000	0.30045	1854850000000				0.6		0.15015	3330420000000		0.6	20118700000000	0.3003	7251820000000		0.6	10068400000000	0.1952	3485110000000		0.6	9704170000000
	0.8	5698040000000	0.4044	3512930000000		0.8	13560400000000	0.4004	5762390000000		0.8	8433420000000	0.4004	3979100000000		0.8	1167070000000	0.4004	957136000000		0.8	12602800000000	0.4004	7488250000000		0.6	4103600000000	0.4006	2383030000000				0.8		0.2002	4358850000000		0.8	22094200000000	0.4004	9318190000000		0.8	10749500000000	0.26026	4465320000000		0.8	10749600000000
	1	5543110000000	0.50551	4234360000000		1	13811000000000	0.5005	6934970000000		1	11162600000000	0.5005	4785740000000		1	1523700000000	0.5005	1152570000000		1	16912000000000	0.5005	9017250000000		0.75	4568770000000	0.50075	2873280000000				1		0.25025	5348650000000		1	20222600000000	0.5005	11228100000000		1	9249580000000	0.32533	5365710000000		1	9756620000000
	1.2	7703320000000	0.60661	4904880000000		1.2	15499000000000	0.6006	8020470000000		1.2	10472500000000	0.6006	5531280000000		1.2	2677940000000	0.6006	1333750000000		1.2	17904200000000	0.6006	10434700000000		0.9	6756190000000	0.6009	3329210000000				1.2	17782700000000	0.3003	6301100000000		1.2	16446600000000	0.6006	12991800000000		1.2	8082230000000	0.39039	6192130000000		1.2	8053350000000
	1.4	9459150000000	0.70771	5529330000000		1.4	16738000000000	0.7007	9027140000000		1.4	12574600000000	0.7007	6221520000000		1.4	3098600000000	0.7007	1502030000000		1.4	20714500000000	0.7007	11751200000000		1.05	6821490000000	0.70105	3754050000000				1.4	19015600000000	0.35035	7217430000000		1.4	19022800000000	0.7007	14619000000000		1.4	11297300000000	0.45546	6950030000000		1.4	9425550000000
	1.6	10870300000000	0.80881	6112050000000		1.6	20111700000000	0.8008	9962370000000		1.6	12933900000000	0.8008	6861680000000		1.6	3166990000000	0.8008	1658610000000		1.6	21102700000000	0.8008	12976200000000		1.2	6131300000000	0.8012	4150710000000				1.6	24132900000000	0.4004	8098850000000		1.6	19985900000000	0.8008	16118800000000		1.6	17657400000000	0.52052	7644440000000		1.6	9984660000000
	1.8	10439000000000	0.90991	6656900000000		1.8	20068200000000	0.9009	10832800000000		1.8	14896900000000	0.9009	7456430000000		1.8	3529380000000	0.9009	1804570000000		1.8	25119900000000	0.9009	14118200000000		1.35	5834180000000	0.90135	4521770000000				1.8	21762700000000	0.45045	8946500000000		1.8	22262500000000	0.9009	17499600000000		1.8	14830700000000	0.58559	8280060000000		1.8	11055200000000
	2	10872200000000	1.01101	7167370000000		2	23999100000000	1.001	11644400000000		2	13795900000000	1.001	8009960000000		2	3697040000000	1.001	1940890000000		2	28665800000000	1.001	15184600000000		1.5	7743760000000	1.0015	4869570000000				2	19457300000000	0.5005	9761510000000		2	29412300000000	1.001	18769400000000		2	13045900000000	0.65065	8861220000000		2	11552500000000
	2.2	11547600000000	1.11211	7646550000000		2.2	19209000000000	1.1011	12402500000000		2.2	15468000000000	1.1011	8526020000000		2.2	3815110000000	1.1011	2068440000000		2.2	27407100000000	1.1011	16182500000000		1.65	5557700000000	1.10165	5196190000000				2.2	21261800000000	0.55055	10545000000000		2.2	29101200000000	1.1011	19935600000000		2.2	10630700000000	0.71572	9391960000000		2.2	13233500000000
	2.4	14905400000000	1.21321	8097250000000		2.4	18306000000000	1.2012	13111900000000		2.4	12859600000000	1.2012	9008000000000		2.4	3905220000000	1.2012	2188000000000		2.4	25332500000000	1.2012	17117900000000		1.8	5827550000000	1.2018	5503510000000				2.4	25282700000000	0.6006	11297900000000		2.4	29119900000000	1.2012	21005300000000		2.4	9865950000000	0.78078	9876030000000		2.4	12266600000000
	2.6	13100800000000	1.31431	8521950000000		2.6	19414900000000	1.3013	13776800000000		2.6	12009000000000	1.3013	9458920000000		2.6	3509100000000	1.3013	2300270000000		2.6	26571100000000	1.3013	17996200000000		1.95	7656660000000	1.30195	5793220000000				2.6	28276100000000	0.65065	12021400000000		2.6	29668600000000	1.3013	21985000000000		2.6	11628200000000	0.84585	10316900000000		2.6	13354100000000
	2.8	11532500000000	1.41542	8922920000000		2.8	21740300000000	1.4014	14401300000000		2.8	13350600000000	1.4014	9881500000000		2.8	3829180000000	1.4014	2405890000000		2.8	26999300000000	1.4014	18822500000000		2.1	8067710000000	1.4021	6066810000000				2.8	26846300000000	0.7007	12716400000000		2.8	31303100000000	1.4014	22880700000000		2.8	11888700000000	0.91091	10717800000000		2.8	13277400000000
	3	12397000000000	1.51652	9302160000000		3	18803100000000	1.5015	14988600000000		3	13233700000000	1.5015	10278200000000		3	3635980000000	1.5015	2505420000000		3	28360300000000	1.5015	19601200000000		2.25	8856530000000	1.50225	6325660000000				3	21118500000000	0.75075	13383800000000		3	31321100000000	1.5015	23698200000000		3	11916500000000	0.97598	11081700000000		3	13058400000000
	3.2	11219000000000	1.61762	9661480000000		3.2	17717200000000	1.6016	15542100000000		3.2	14085800000000	1.6016	10651200000000		3.2	3852220000000	1.6016	2599370000000		3.2	28850900000000	1.6016	20336200000000		2.4	7881800000000	1.6024	6570980000000				3.2	22677500000000	0.8008	14024600000000		3.2	29315400000000	1.6016	24442900000000		3.2	11544700000000	1.04104	11411400000000		3.2	12411400000000
	3.4	12049900000000	1.71872	10002500000000		3.4	19367100000000	1.7017	16064400000000		3.4	15366800000000	1.7017	11002600000000		3.4	3715870000000	1.7017	2688210000000		3.4	30314900000000	1.7017	21031200000000		2.55	8664270000000	1.70255	6803880000000				3.4	28861500000000	0.85085	14639700000000		3.4	26504600000000	1.7017	25119800000000		3.4	11760100000000	1.10611	11709500000000		3.4	11717000000000
	3.6	14068500000000	1.81982	10326700000000		3.6	19072300000000	1.8018	16558200000000		3.6	14090200000000	1.8018	11334000000000		3.6	3888610000000	1.8018	2772340000000		3.6	27178000000000	1.8018	21689400000000		2.7	8105640000000	1.8027	7025330000000				3.6	27653800000000	0.9009	15230000000000		3.6	27536200000000	1.8018	25733700000000		3.6	13005800000000	1.17117	11978300000000		3.6	12589700000000
	3.8	14218600000000	1.92092	10635500000000		3.8	20416300000000	1.9019	17025700000000		3.8	13690500000000	1.9019	11647100000000		3.8	3733250000000	1.9019	2852150000000		3.8	27261300000000	1.9019	22313700000000		2.85	7782340000000	1.90285	7236240000000				3.8	30787500000000	0.95095	15796200000000		3.8	26208100000000	1.9019	26288800000000		3.8	14196000000000	1.23624	12220100000000		3.8	12309900000000
	4	13553400000000	2.02202	10929900000000		4	23257300000000	2.002	17469000000000		4	14633500000000	2.002	11943400000000		4	3721000000000	2.002	2927960000000		4	29456900000000	2.002	22906800000000		3	9912030000000	2.003	7437410000000				4	28876800000000	1.001	16339200000000		4	26941400000000	2.002	26789400000000		4	14487700000000	1.3013	12437000000000		4	12289900000000
	4.2	14655500000000	2.12312	11211000000000		4.2	22871500000000	2.1021	17889900000000		4.2	15242300000000	2.1021	12224100000000		4.2	3787110000000	2.1021	3000080000000		4.2	31374800000000	2.1021	23471100000000		3.15	11330100000000	2.10315	7629570000000				4.2	28882100000000	1.05105	16859800000000		4.2	25444900000000	2.1021	27239300000000		4.2	13599600000000	1.36637	12630800000000		4.2	13559700000000
	4.4	14286900000000	2.22422	11479900000000		4.4	21561800000000	2.2022	18290200000000		4.4	14908300000000	2.2022	12490600000000		4.4	4078760000000	2.2022	3068790000000		4.4	31842700000000	2.2022	24008600000000		3.3	11024900000000	2.2033	7813360000000				4.4	27133100000000	1.1011	17358700000000		4.4	25095900000000	2.2022	27642000000000		4.4	13028000000000	1.43143	12803300000000		4.4	13179700000000
	4.6	15865000000000	2.32533	11737400000000		4.6	23604600000000	2.3023	18671300000000		4.6	15485300000000	2.3023	12743700000000		4.6	3904360000000	2.3023	3134340000000		4.6	31055500000000	2.3023	24521400000000		3.45	11390600000000	2.30345	7989400000000				4.6	24496600000000	1.15115	17836800000000		4.6	27571600000000	2.3023	28001000000000		4.6	12367000000000	1.4965	12956200000000		4.6	13589200000000
	4.8	15369500000000	2.42643	11984300000000		4.8	23966200000000	2.4024	19034700000000		4.8	15569900000000	2.4024	12984600000000		4.8	3818900000000	2.4024	3196950000000		4.8	31163100000000	2.4024	25011200000000		3.6	11748700000000	2.4036	8158200000000				4.8	26204500000000	1.2012	18294600000000		4.8	28852200000000	2.4024	28319500000000		4.8	12597000000000	1.56156	13090900000000		4.8	13157800000000
	5	15915900000000	2.52753	12221300000000		5	22675400000000	2.5025	19381500000000		5	16093200000000	2.5025	13214000000000		5	3945920000000	2.5025	3256820000000		5	31302600000000	2.5025	25479500000000		3.75	13609100000000	2.50375	8320260000000				5	26658700000000	1.25125	18732900000000		5	28963500000000	2.5025	28600300000000		5	12194900000000	1.62663	13208900000000		5	12744700000000
	5.2	15310000000000	2.62863	12449000000000		5.2	24473800000000	2.6026	19713000000000		5.2	16862800000000	2.6026	13432800000000		5.2	3805400000000	2.6026	3314140000000		5.2	32319800000000	2.6026	25928000000000		3.9	10576900000000	2.6039	8476020000000				5.2	22432400000000	1.3013	19152300000000		5.2	28832400000000	2.6026	28846200000000		5.2	12033100000000	1.69169	13311600000000		5.2	12748900000000
	5.4	15938100000000	2.72973	12668100000000		5.4	23172900000000	2.7027	20030200000000		5.4	16483800000000	2.7027	13641700000000		5.4	4033670000000	2.7027	3369080000000		5.4	32980300000000	2.7027	26357700000000		4.05	9411250000000	2.70405	8625880000000				5.4	25179100000000	1.35135	19553600000000		5.4	27644300000000	2.7027	29059800000000		5.4	11880200000000	1.75676	13400000000000		5.4	12448400000000
	5.6	15576700000000	2.83083	12879100000000		5.6	25515100000000	2.8028	20333900000000		5.6	16595700000000	2.8028	13841400000000		5.6	4098590000000	2.8028	3421790000000		5.6	33829400000000	2.8028	26770100000000		4.2	9608760000000	2.8042	8770210000000				5.6	25554800000000	1.4014	19937200000000		5.6	25999300000000	2.8028	29243600000000		5.6	11387500000000	1.82182	13475400000000		5.6	12477000000000
	5.8	16343600000000	2.93193	13082400000000		5.8	25153300000000	2.9029	20625100000000		5.8	16670000000000	2.9029	14032500000000		5.8	4194500000000	2.9029	3472410000000		5.8	34224400000000	2.9029	27166100000000		4.35	10556200000000	2.90435	8909330000000				5.8	25070200000000	1.45145	20304000000000		5.8	26464600000000	2.9029	29399700000000		5.8	11978000000000	1.88689	13538800000000		5.8	12549800000000
	6	15963700000000	3.03303	13278600000000		6	24602900000000	3.003	20904500000000		6	16739500000000	3.003	14215500000000		6	4206680000000	3.003	3521060000000		6	33178100000000	3.003	27546700000000		4.5	10095300000000	3.0045	9043560000000				6	25720000000000	1.5015	20654300000000		6	26769800000000	3.003	29530300000000		6	12467700000000	1.95195	13591100000000		6	11349500000000
	6.2	17253200000000	3.13413	13468000000000		6.2	24655300000000	3.1031	21172800000000		6.2	17097300000000	3.1031	14390900000000		6.2	4114590000000	3.1031	3567870000000		6.2	34009100000000	3.1031	27912900000000		4.65	11302800000000	3.10465	9173160000000				6.2	26528600000000	1.55155	20988800000000		6.2	25655800000000	3.1031	29637400000000		6.2	11905200000000	2.01702	13633300000000		6.2	11184100000000
	6.4	16540600000000	3.23524	13651000000000		6.4	24210100000000	3.2032	21430700000000		6.4	17312900000000	3.2032	14559100000000		6.4	4497270000000	3.2032	3612940000000		6.4	34776200000000	3.2032	28265500000000		4.8	10852000000000	3.2048	9298400000000				6.4	26283900000000	1.6016	21308100000000		6.4	25578300000000	3.2032	29722700000000		6.4	11693700000000	2.08208	13666200000000		6.4	11115800000000
	6.6	16683400000000	3.33634	13827900000000		6.6	25596700000000	3.3033	21678900000000		6.6	17021300000000	3.3033	14720700000000		6.6	4358760000000	3.3033	3656370000000		6.6	34302700000000	3.3033	28605200000000		4.95	9196260000000	3.30495	9419500000000				6.6	25579300000000	1.65165	21612600000000		6.6	25074600000000	3.3033	29788000000000		6.6	11381100000000	2.14715	13690500000000		6.6	11279800000000
	6.8	17715000000000	3.43744	13999100000000		6.8	26065600000000	3.4034	21917700000000		6.8	16912900000000	3.4034	14876000000000		6.8	4405920000000	3.4034	3698240000000		6.8	34953300000000	3.4034	28932800000000		5.1	10628900000000	3.40511	9536680000000				6.8	24372200000000	1.7017	21902900000000		6.8	25714200000000	3.4034	29834800000000		6.8	11171000000000	2.21221	13706900000000		6.8	10992700000000
	7	19618900000000	3.53854	14164800000000		7	26627700000000	3.5035	22147800000000		7	16894300000000	3.5035	15025200000000		7	4273850000000	3.5035	3738640000000		7	35347100000000	3.5035	29248800000000		5.25	10386000000000	3.50526	9650130000000				7	24861000000000	1.75175	22179500000000		7	25690300000000	3.5035	29864800000000		7	11322300000000	2.27728	13716200000000		7	10924000000000
	7.2	18492700000000	3.63964	14325300000000		7.2	26530900000000	3.6036	22369600000000		7.2	17043200000000	3.6036	15168900000000		7.2	4489110000000	3.6036	3777650000000		7.2	35887900000000	3.6036	29554000000000		5.4	10390800000000	3.60541	9760030000000				7.2	24032000000000	1.8018	22442900000000		7.2	25999100000000	3.6036	29879200000000		7.2	10769000000000	2.34234	13719000000000		7.2	10827500000000
	7.4	19508000000000	3.74074	14480900000000		7.4	26113700000000	3.7037	22583500000000		7.4	17418600000000	3.7037	15307200000000		7.4	4658780000000	3.7037	3815320000000		7.4	36178600000000	3.7037	29848700000000		5.55	10768000000000	3.70556	9866550000000				7.4	23584300000000	1.85185	22693500000000		7.4	25716500000000	3.7037	29879400000000		7.4	11092000000000	2.40741	13715700000000		7.4	10831600000000
	7.6	18358400000000	3.84184	14631700000000		7.6	27333500000000	3.8038	22789900000000		7.6	17619900000000	3.8038	15440400000000		7.6	4410180000000	3.8038	3851740000000		7.6	36844100000000	3.8038	30133600000000		5.7	11086900000000	3.80571	9969850000000				7.6	23748800000000	1.9019	22931700000000		7.6	25214700000000	3.8038	29866500000000		7.6	10923800000000	2.47247	13706900000000		7.6	11247600000000
	7.8	18532100000000	3.94294	14778000000000		7.8	27071200000000	3.9039	22989200000000		7.8	17980200000000	3.9039	15568800000000		7.8	4648390000000	3.9039	3886960000000		7.8	36743000000000	3.9039	30409100000000		5.85	10923200000000	3.90586	10070100000000				7.8	23504400000000	1.95195	23158200000000		7.8	25914300000000	3.9039	29841700000000		7.8	10746400000000	2.53754	13693200000000		7.8	11330200000000
	8	18440200000000	4.04404	14919900000000		8	27436600000000	4.004	23181800000000		8	18397500000000	4.004	15692600000000		8	4632190000000	4.004	3921020000000		8	36887200000000	4.004	30675600000000		6	11197000000000	4.00601	10167300000000				8	22786100000000	2.002	23373100000000		8	25433000000000	4.004	29806100000000		8	11044800000000	2.6026	13674900000000		8	11322800000000
	8.2	18179800000000	4.14515	15057800000000		8.2	26506800000000	4.1041	23367800000000		8.2	18123500000000	4.1041	15812100000000		8.2	4579770000000	4.1041	3954000000000		8.2	36762100000000	4.1041	30933500000000		6.15	11328900000000	4.10616	10261800000000				8.2	22117600000000	2.05205	23577000000000		8.2	24884300000000	4.1041	29760600000000		8.2	10816300000000	2.66767	13652500000000		8.2	11017700000000
	8.4	19736200000000	4.24625	15191600000000		8.4	28656100000000	4.2042	23547700000000		8.4	18171500000000	4.2042	15927400000000		8.4	4691810000000	4.2042	3985920000000		8.4	36896300000000	4.2042	31183200000000		6.3	11089100000000	4.20631	10353500000000				8.4	21535500000000	2.1021	23770300000000		8.4	24897200000000	4.2042	29706200000000		8.4	10641400000000	2.73273	13626400000000		8.4	11559800000000
	8.6	19732400000000	4.34735	15321600000000		8.6	27813800000000	4.3043	23721700000000		8.6	18149200000000	4.3043	16038800000000		8.6	4545650000000	4.3043	4016840000000		8.6	37096700000000	4.3043	31425100000000		6.45	10991700000000	4.30646	10442600000000				8.6	21822800000000	2.15215	23953200000000		8.6	24537300000000	4.3043	29643600000000		8.6	10418700000000	2.7978	13596900000000		8.6	11528300000000
	8.8	19959600000000	4.44845	15447900000000		8.8	27466000000000	4.4044	23890000000000		8.8	18146300000000	4.4044	16146300000000		8.8	4674860000000	4.4044	4046800000000		8.8	37237800000000	4.4044	31659500000000		6.6	11841700000000	4.40661	10529200000000				8.8	22526500000000	2.2022	24126300000000		8.8	24885600000000	4.4044	29573600000000		8.8	10496400000000	2.86286	13564300000000		8.8	10865900000000
	9	19700600000000	4.54955	15570700000000		9	28404000000000	4.5045	24053000000000		9	18142600000000	4.5045	16250300000000		9	4639880000000	4.5045	4075840000000		9	37162200000000	4.5045	31886600000000		6.75	11160700000000	4.50676	10613400000000				9	22106200000000	2.25225	24289900000000		9	25275600000000	4.5045	29497100000000		9	10187400000000	2.92793	13528900000000		9	10836700000000
	9.2	20170900000000	4.65065	15690100000000		9.2	28434000000000	4.6046	24210700000000		9.2	18193200000000	4.6046	16350700000000		9.2	4726150000000	4.6046	4103990000000		9.2	37458500000000	4.6046	32106900000000		6.9	11221500000000	4.60691	10695300000000				9.2	22941300000000	2.3023	24444200000000		9.2	24874600000000	4.6046	29414700000000		9.2	10049900000000	2.99299	13491100000000		9.2	10952800000000
	9.4	18883000000000	4.75175	15806200000000		9.4	27666000000000	4.7047	24363400000000		9.4	18417600000000	4.7047	16447900000000		9.4	4637510000000	4.7047	4131290000000		9.4	37406800000000	4.7047	32320400000000		7.05	10954900000000	4.70706	10774900000000				9.4	22910000000000	2.35235	24589800000000		9.4	24434700000000	4.7047	29326900000000		9.4	10187400000000	3.05806	13451100000000		9.4	10488300000000
	9.6	18856300000000	4.85285	15919100000000		9.6	27820400000000	4.8048	24511400000000		9.6	18539000000000	4.8048	16541800000000		9.6	4749000000000	4.8048	4157770000000		9.6	37202700000000	4.8048	32527500000000		7.2	11182700000000	4.80721	10852300000000				9.6	20655800000000	2.4024	24726700000000		9.6	24322700000000	4.8048	29234500000000		9.6	10668700000000	3.12312	13409100000000		9.6	10392200000000
	9.8	19248900000000	4.95395	16029000000000		9.8	28219800000000	4.9049	24654800000000		9.8	18537800000000	4.9049	16632700000000		9.8	4696640000000	4.9049	4183460000000		9.8	37290900000000	4.9049	32728500000000		7.35	12178700000000	4.90736	10927700000000				9.8	21602500000000	2.45245	24855500000000		9.8	24693700000000	4.9049	29137800000000		9.8	10723900000000	3.18819	13365400000000		9.8	10371900000000
	10	18639400000000	5.05506	16135900000000		10	28178200000000	5.00501	24793700000000		10	18593600000000	5.00501	16720700000000		10	4810230000000	5.00501	4208390000000		10	37607700000000	5.00501	32923500000000		7.5	12681700000000	5.00751	11001100000000				10	20571000000000	2.5025	24976300000000		10	24388400000000	5.00501	29037600000000		10	10393500000000	3.25325	13320100000000		10	10079600000000
	10.2	19354000000000	5.15616	16239900000000		10.2	28723100000000	5.10511	24928400000000		10.2	18473800000000	5.10511	16805800000000		10.2	4829540000000	5.10511	4232590000000		10.2	37660200000000	5.10511	33112800000000		7.65	13605500000000	5.10766	11072500000000				10.2	20141800000000	2.55255	25089500000000		10.2	24023400000000	5.10511	28934100000000		10.2	10751900000000	3.31832	13273500000000		10.2	10029200000000
	10.4	20588100000000	5.25726	16341200000000		10.4	30079700000000	5.20521	25058900000000		10.4	18648300000000	5.20521	16888300000000		10.4	4795880000000	5.20521	4256070000000		10.4	37890900000000	5.20521	33296600000000		7.8	11167800000000	5.20781	11142000000000				10.4	19951000000000	2.6026	25195400000000		10.4	23716100000000	5.20521	28827900000000		10.4	10530100000000	3.38338	13225700000000		10.4	10056800000000
	10.6	20509300000000	5.35836	16439700000000		10.6	29725500000000	5.30531	25185500000000		10.6	18620900000000	5.30531	16968100000000		10.6	4928030000000	5.30531	4278880000000		10.6	37993800000000	5.30531	33475000000000		7.95	11778200000000	5.30796	11209600000000				10.6	21079100000000	2.65265	25294300000000		10.6	24387500000000	5.30531	28719300000000		10.6	10755000000000	3.44845	13176800000000		10.6	10612500000000
	10.8	20278200000000	5.45946	16535700000000		10.8	29490300000000	5.40541	25308300000000		10.8	18846900000000	5.40541	17045300000000		10.8	4786920000000	5.40541	4301030000000		10.8	37974600000000	5.40541	33648200000000		8.1	12641900000000	5.40811	11275500000000				10.8	21067500000000	2.7027	25386300000000		10.8	24028000000000	5.40541	28608700000000		10.8	10352200000000	3.51351	13127100000000		10.8	10880200000000
	11	20504100000000	5.56056	16629100000000		11	28055900000000	5.50551	25427400000000		11	18949400000000	5.50551	17120200000000		11	4779910000000	5.50551	4322540000000		11	38298500000000	5.50551	33816500000000		8.25	11844300000000	5.50826	11339700000000				11	20316500000000	2.75275	25471800000000		11	23758500000000	5.50551	28496500000000		11	10162900000000	3.57858	13076600000000		11	10485400000000
	11.2	20540400000000	5.66166	16720100000000		11.2	28052300000000	5.60561	25543000000000		11.2	18840200000000	5.60561	17192700000000		11.2	4755210000000	5.60561	4343430000000		11.2	38462600000000	5.60561	33979900000000		8.4	12710300000000	5.60841	11402200000000				11.2	19879100000000	2.8028	25551000000000		11.2	23476000000000	5.60561	28382900000000		11.2	9535080000000	3.64364	13025500000000		11.2	10534200000000
	11.4	18767500000000	5.76276	16808800000000		11.4	29211900000000	5.70571	25655100000000		11.4	18802700000000	5.70571	17263000000000		11.4	4734410000000	5.70571	4363720000000		11.4	38360600000000	5.70571	34138600000000		8.55	11782000000000	5.70856	11463100000000				11.4	20073100000000	2.85285	25624100000000		11.4	23520400000000	5.70571	28268300000000		11.4	9734430000000	3.70871	12973900000000		11.4	10554900000000
	11.6	19993500000000	5.86386	16895100000000		11.6	29589600000000	5.80581	25763800000000		11.6	18896400000000	5.80581	17331100000000		11.6	4720340000000	5.80581	4383440000000		11.6	38207800000000	5.80581	34292900000000		8.7	11895700000000	5.80871	11522500000000				11.6	21102400000000	2.9029	25691400000000		11.6	23155600000000	5.80581	28152900000000		11.6	9605870000000	3.77377	12921900000000		11.6	10729500000000
	11.8	20005000000000	5.96496	16979100000000		11.8	27700400000000	5.90591	25869400000000		11.8	18816500000000	5.90591	17397000000000		11.8	4697670000000	5.90591	4402600000000		11.8	38375200000000	5.90591	34442800000000		8.85	13518300000000	5.90886	11580200000000				11.8	19986800000000	2.95295	25753200000000		11.8	23403300000000	5.90591	28037000000000		11.8	10139200000000	3.83884	12869600000000		11.8	10690700000000
	12	19982500000000	6.06607	17061000000000		12	28887400000000	6.00601	25971800000000		12	18980600000000	6.00601	17461000000000		12	4888270000000	6.00601	4421220000000		12	38356800000000	6.00601	34588400000000		9	12690700000000	6.00901	11636600000000				12	20164700000000	3.003	25809500000000		12	23272300000000	6.00601	27920800000000		12	9385600000000	3.9039	12817100000000		12	10414000000000
	12.2	19019200000000	6.16717	17140800000000		12.2	29726500000000	6.10611	26071300000000		12.2	19022400000000	6.10611	17523000000000		12.2	4786330000000	6.10611	4439310000000		12.2	38628000000000	6.10611	34729900000000		9.15	12164900000000	6.10916	11691400000000				12.2	20246500000000	3.05305	25860700000000		12.2	23547100000000	6.10611	27804500000000		12.2	9244850000000	3.96897	12764400000000		12.2	10867600000000
	12.4	19820400000000	6.26827	17218600000000		12.4	28703700000000	6.20621	26167800000000		12.4	18931900000000	6.20621	17583100000000		12.4	4816310000000	6.20621	4456900000000		12.4	38633400000000	6.20621	34867500000000		9.3	13209800000000	6.20931	11744900000000				12.4	20472700000000	3.1031	25906900000000		12.4	23263400000000	6.20621	27688200000000		12.4	9111220000000	4.03403	12711700000000		12.4	10704000000000
	12.6	19422500000000	6.36937	17294300000000		12.6	28776600000000	6.30631	26261500000000		12.6	19057900000000	6.30631	17641300000000		12.6	4986920000000	6.30631	4473990000000		12.6	38985000000000	6.30631	35001200000000		9.45	11878200000000	6.30946	11797000000000				12.6	19364700000000	3.15315	25948400000000		12.6	22925400000000	6.30631	27572300000000		12.6	9169340000000	4.0991	12659000000000		12.6	10188100000000
	12.8	20325100000000	6.47047	17368100000000		12.8	29195000000000	6.40641	26352500000000		12.8	19021000000000	6.40641	17697800000000		12.8	4759990000000	6.40641	4490600000000		12.8	38872400000000	6.40641	35131100000000		9.6	11893400000000	6.40961	11847800000000				12.8	21319300000000	3.2032	25985200000000		12.8	22554400000000	6.40641	27456700000000		12.8	9118310000000	4.16416	12606400000000		12.8	10075100000000
	13	20971700000000	6.57157	17440000000000		13	27453700000000	6.50651	26440800000000		13	19153000000000	6.50651	17752500000000		13	4972240000000	6.50651	4506750000000		13	38885500000000	6.50651	35257400000000		9.75	12418900000000	6.50976	11897300000000				13	21160200000000	3.25325	26017700000000		13	22467500000000	6.50651	27341700000000		13	9381090000000	4.22923	12553900000000		13	9928400000000
	13.2	19891400000000	6.67267	17510100000000		13.2	28706800000000	6.60661	26526600000000		13.2	18966100000000	6.60661	17805600000000		13.2	5006520000000	6.60661	4522450000000		13.2	38802200000000	6.60661	35380200000000		9.9	13282300000000	6.60991	11945500000000				13.2	19271000000000	3.3033	26045900000000		13.2	22827300000000	6.60661	27227400000000		13.2	9408230000000	4.29429	12501600000000		13.2	9709490000000
	13.4	19219400000000	6.77377	17578400000000		13.4	29617900000000	6.70671	26609800000000		13.4	19106500000000	6.70671	17857100000000		13.4	5108780000000	6.70671	4537710000000		13.4	38953700000000	6.70671	35499600000000		10.05	11625900000000	6.71006	11992600000000				13.4	18723100000000	3.35335	26070100000000		13.4	22615300000000	6.70671	27114000000000		13.4	10018100000000	4.35936	12449500000000		13.4	9522290000000
	13.6	19394200000000	6.87487	17644900000000		13.6	29250600000000	6.80681	26690700000000		13.6	19079700000000	6.80681	17907100000000		13.6	4887590000000	6.80681	4552550000000		13.6	39086500000000	6.80681	35615700000000		10.2	12462600000000	6.81021	12038400000000				13.6	18391500000000	3.4034	26090500000000		13.6	22381300000000	6.80681	27001400000000		13.6	9948040000000	4.42442	12397600000000		13.6	9802160000000
	13.8	20962500000000	6.97598	17709800000000		13.8	27772400000000	6.90691	26769200000000		13.8	19180800000000	6.90691	17955500000000		13.8	4779170000000	6.90691	4566970000000		13.8	38917600000000	6.90691	35728600000000		10.35	12793200000000	6.91036	12083100000000				13.8	20151200000000	3.45345	26107000000000		13.8	23032200000000	6.90691	26889900000000		13.8	9612130000000	4.48949	12346100000000		13.8	9782870000000
	14	18854300000000	7.07708	17773000000000		14	29133100000000	7.00701	26845500000000		14	19210200000000	7.00701	18002500000000		14	4910600000000	7.00701	4581000000000		14	38925000000000	7.00701	35838300000000		10.5	12931300000000	7.01051	12126600000000				14	19722100000000	3.5035	26120100000000		14	23121000000000	7.00701	26779500000000		14	9505960000000	4.55455	12294900000000		14	9561390000000
	14.2	20608300000000	7.17818	17834600000000		14.2	29562200000000	7.10711	26919600000000		14.2	19042400000000	7.10711	18048000000000		14.2	4769370000000	7.10711	4594640000000		14.2	38889400000000	7.10711	35945000000000		10.65	13667100000000	7.11066	12169100000000				14.2	19547800000000	3.55355	26129700000000		14.2	22495800000000	7.10711	26670200000000		14.2	9321730000000	4.61962	12244100000000		14.2	9918060000000
	14.4	19264400000000	7.27928	17894600000000		14.4	29248500000000	7.20721	26991500000000		14.4	19154000000000	7.20721	18092200000000		14.4	4781010000000	7.20721	4607900000000		14.4	38880800000000	7.20721	36048700000000		10.8	12736100000000	7.21081	12210500000000				14.4	19911200000000	3.6036	26136000000000		14.4	22679800000000	7.20721	26562200000000		14.4	9118370000000	4.68468	12193700000000		14.4	9966830000000
	14.6	18921200000000	7.38038	17953100000000		14.6	27970000000000	7.30731	27061400000000		14.6	19176200000000	7.30731	18135100000000		14.6	5104980000000	7.30731	4620800000000		14.6	39052800000000	7.30731	36149600000000		10.95	12451000000000	7.31096	12250800000000				14.6	19932300000000	3.65365	26139200000000		14.6	22736400000000	7.30731	26455600000000		14.6	8917570000000	4.74975	12143700000000		14.6	10042200000000
	14.8	19456500000000	7.48148	18010200000000		14.8	29496100000000	7.40741	27129300000000		14.8	19155500000000	7.40741	18176700000000		14.8	4932580000000	7.40741	4633340000000		14.8	38933700000000	7.40741	36247700000000		11.1	12711500000000	7.41111	12290200000000				14.8	20228000000000	3.7037	26139300000000		14.8	22732700000000	7.40741	26350200000000		14.8	8726490000000	4.81481	12094200000000		14.8	9969640000000
	15	18360000000000	7.58258	18065800000000		15	30557400000000	7.50751	27195200000000		15	19079800000000	7.50751	18217000000000		15	4897870000000	7.50751	4645540000000		15	38981300000000	7.50751	36343100000000		11.25	12482500000000	7.51126	12328500000000				15	21274700000000	3.75375	26136600000000		15	22814200000000	7.50751	26246400000000		15	9118440000000	4.87988	12045100000000		15	9890510000000
	15.2	19985800000000	7.68368	18120000000000		15.2	29200100000000	7.60761	27259200000000		15.2	19262200000000	7.60761	18256200000000		15.2	4828910000000	7.60761	4657400000000		15.2	38818100000000	7.60761	36435900000000		11.4	13379300000000	7.61141	12365900000000				15.2	20176300000000	3.8038	26131200000000		15.2	22695600000000	7.60761	26143900000000		15.2	8898820000000	4.94494	11996500000000		15.2	10215900000000
	15.4	19332500000000	7.78478	18172800000000		15.4	29998400000000	7.70771	27321400000000		15.4	19048100000000	7.70771	18294100000000		15.4	4868290000000	7.70771	4668930000000		15.4	38969600000000	7.70771	36526100000000		11.55	13074000000000	7.71156	12402400000000				15.4	19555700000000	3.85385	26123100000000		15.4	22457000000000	7.70771	26043000000000		15.4	9161900000000	5.01001	11948400000000		15.4	10283400000000
	15.6	20234100000000	7.88589	18224300000000		15.6	28955500000000	7.80781	27381900000000		15.6	19316800000000	7.80781	18331000000000		15.6	4869380000000	7.80781	4680150000000		15.6	39077100000000	7.80781	36613800000000		11.7	13060500000000	7.81171	12437900000000				15.6	18328300000000	3.9039	26112500000000		15.6	22206200000000	7.80781	25943600000000		15.6	9061450000000	5.07508	11900800000000		15.6	10496100000000
	15.8	19198100000000	7.98699	18274500000000		15.8	29901800000000	7.90791	27440600000000		15.8	19286300000000	7.90791	18366700000000		15.8	4935360000000	7.90791	4691060000000		15.8	38967400000000	7.90791	36699200000000		11.85	13581300000000	7.91186	12472600000000				15.8	19262500000000	3.95395	26099500000000		15.8	21913400000000	7.90791	25845700000000		15.8	9108820000000	5.14014	11853800000000		15.8	10290100000000
	16	20723200000000	8.08809	18323400000000		16	27651000000000	8.00801	27497600000000		16	19173800000000	8.00801	18401400000000		16	4793600000000	8.00801	4701670000000		16	39069700000000	8.00801	36782200000000		12	13230500000000	8.01201	12506400000000				16	20325900000000	4.004	26084200000000		16	21989700000000	8.00801	25749400000000		16	9337890000000	5.20521	11807300000000		16	9938650000000
	16.2	19505000000000	8.18919	18371100000000		16.2	29620800000000	8.10811	27553000000000		16.2	19085300000000	8.10811	18435000000000		16.2	4935170000000	8.10811	4711990000000		16.2	39004100000000	8.10811	36862900000000		12.15	12160500000000	8.11216	12539400000000				16.2	19917900000000	4.05405	26066700000000		16.2	21946200000000	8.10811	25654700000000		16.2	9550640000000	5.27027	11761300000000		16.2	9915690000000
	16.4	19645600000000	8.29029	18417600000000		16.4	29414400000000	8.20821	27606800000000		16.4	19341200000000	8.20821	18467600000000		16.4	5019310000000	8.20821	4722020000000		16.4	39028700000000	8.20821	36941400000000		12.3	12626000000000	8.21231	12571500000000				16.4	19908300000000	4.1041	26047100000000		16.4	22334200000000	8.20821	25561600000000		16.4	9224410000000	5.33534	11715900000000		16.4	9942860000000
	16.6	19480600000000	8.39139	18463000000000		16.6	29400600000000	8.30831	27659100000000		16.6	19292700000000	8.30831	18499300000000		16.6	4931680000000	8.30831	4731780000000		16.6	39092100000000	8.30831	37017700000000		12.45	13004400000000	8.31246	12602800000000				16.6	19296600000000	4.15415	26025600000000		16.6	22012900000000	8.30831	25470100000000		16.6	9148790000000	5.4004	11671100000000		16.6	9885770000000
	16.8	19953900000000	8.49249	18507200000000		16.8	27871000000000	8.40841	27709800000000		16.8	19468900000000	8.40841	18530000000000		16.8	4936800000000	8.40841	4741280000000		16.8	38764700000000	8.40841	37092000000000		12.6	12798800000000	8.41261	12633400000000				16.8	18059400000000	4.2042	26002100000000		16.8	21967600000000	8.40841	25380200000000		16.8	9441270000000	5.46547	11626800000000		16.8	9767490000000
	17	20343500000000	8.59359	18550200000000		17	29086500000000	8.50851	27759200000000		17	19312000000000	8.50851	18559800000000		17	4766170000000	8.50851	4750510000000		17	38958300000000	8.50851	37164200000000		12.75	13765300000000	8.51276	12663100000000				17	19286300000000	4.25425	25976900000000		17	22174200000000	8.50851	25292000000000		17	8878810000000	5.53053	11583100000000		17	9979430000000
	17.2	19475400000000	8.69469	18592200000000		17.2	29540800000000	8.60861	27807100000000		17.2	19173900000000	8.60861	18588700000000		17.2	4966310000000	8.60861	4759490000000		17.2	39035200000000	8.60861	37234400000000		12.9	13042900000000	8.61291	12692200000000				17.2	18753000000000	4.3043	25949900000000		17.2	21866900000000	8.60861	25205300000000		17.2	9390240000000	5.5956	11539900000000		17.2	9818040000000
	17.4	20051700000000	8.7958	18633200000000		17.4	30127800000000	8.70871	27853700000000		17.4	19335300000000	8.70871	18616800000000		17.4	4947260000000	8.70871	4768230000000		17.4	39108600000000	8.70871	37302800000000		13.05	13213700000000	8.71306	12720500000000				17.4	19620800000000	4.35435	25921300000000		17.4	22054400000000	8.70871	25120300000000		17.4	9221880000000	5.66066	11497300000000		17.4	10102000000000
	17.6	20400300000000	8.8969	18673100000000		17.6	30071700000000	8.80881	27898900000000		17.6	19327000000000	8.80881	18644000000000		17.6	4975780000000	8.80881	4776720000000		17.6	38987900000000	8.80881	37369200000000		13.2	13895600000000	8.81321	12748100000000				17.6	19242900000000	4.4044	25891100000000		17.6	22064300000000	8.80881	25036800000000		17.6	8914230000000	5.72573	11455300000000		17.6	9867630000000
	17.8	20385600000000	8.998	18712000000000		17.8	28335400000000	8.90891	27942900000000		17.8	19113400000000	8.90891	18670500000000		17.8	4951320000000	8.90891	4784990000000		17.8	39058200000000	8.90891	37433900000000		13.35	14046400000000	8.91336	12775100000000				17.8	18833400000000	4.45445	25859500000000		17.8	21907400000000	8.90891	24955000000000		17.8	9009020000000	5.79079	11413900000000		17.8	10137400000000
	18	19243500000000	9.0991	18749900000000		18	28723700000000	9.00901	27985600000000		18	19430900000000	9.00901	18696100000000		18	4962320000000	9.00901	4793020000000		18	39047000000000	9.00901	37496700000000		13.5	13317200000000	9.01351	12801300000000				18	18789000000000	4.5045	25826500000000		18	21865700000000	9.00901	24874800000000		18	8757740000000	5.85586	11373100000000		18	9807730000000
	18.2	20224200000000	9.2002	18786900000000		18.2	29797600000000	9.10911	28027100000000		18.2	19216500000000	9.10911	18721000000000		18.2	5131210000000	9.10911	4800840000000		18.2	39183300000000	9.10911	37557900000000		13.65	13047000000000	9.11366	12826900000000				18.2	21069600000000	4.55455	25792200000000		18.2	22096000000000	9.10911	24796100000000		18.2	8822670000000	5.92092	11332800000000		18.2	9848290000000
	18.4	20031400000000	9.3013	18822900000000		18.4	29289600000000	9.20921	28067400000000		18.4	19102200000000	9.20921	18745100000000		18.4	5060310000000	9.20921	4808450000000		18.4	39121100000000	9.20921	37617400000000		13.8	12855500000000	9.21381	12851900000000				18.4	18216300000000	4.6046	25756600000000		18.4	22134500000000	9.20921	24719100000000		18.4	8611300000000	5.98599	11293100000000		18.4	10149200000000
	18.6	20460400000000	9.4024	18858100000000		18.6	28412400000000	9.30931	28106600000000		18.6	19403000000000	9.30931	18768500000000		18.6	5054250000000	9.30931	4815840000000		18.6	39178600000000	9.30931	37675200000000		13.95	14399400000000	9.31396	12876200000000				18.6	18026300000000	4.65465	25719800000000		18.6	21933100000000	9.30931	24643600000000		18.6	8117500000000	6.05105	11253900000000		18.6	10548600000000
	18.8	21508100000000	9.5035	18892300000000		18.8	29301000000000	9.40941	28144600000000		18.8	19240800000000	9.40941	18791300000000		18.8	5119580000000	9.40941	4823040000000		18.8	39069400000000	9.40941	37731500000000		14.1	13189600000000	9.41411	12900000000000				18.8	18923700000000	4.7047	25681900000000		18.8	22155700000000	9.40941	24569600000000		18.8	8562680000000	6.11612	11215300000000		18.8	10447300000000
	19	20050600000000	9.6046	18925700000000		19	28804700000000	9.50951	28181600000000		19	19236500000000	9.50951	18813300000000		19	4959980000000	9.50951	4830040000000		19	39162000000000	9.50951	37786200000000		14.25	13844500000000	9.51426	12923100000000				19	17861800000000	4.75475	25642900000000		19	22333900000000	9.50951	24497100000000		19	8634590000000	6.18118	11177300000000		19	10172200000000
	19.2	19430000000000	9.70571	18958300000000		19.2	28889700000000	9.60961	28217500000000		19.2	19373000000000	9.60961	18834700000000		19.2	5001830000000	9.60961	4836840000000		19.2	39051900000000	9.60961	37839500000000		14.4	13963900000000	9.61441	12945700000000				19.2	18971400000000	4.8048	25603000000000		19.2	22102900000000	9.60961	24426200000000		19.2	8382550000000	6.24625	11139800000000		19.2	10140300000000
	19.4	20190400000000	9.80681	18990000000000		19.4	30005200000000	9.70971	28252400000000		19.4	19111200000000	9.70971	18855500000000		19.4	4902070000000	9.70971	4843460000000		19.4	39091600000000	9.70971	37891300000000		14.55	13026300000000	9.71456	12967700000000				19.4	18409000000000	4.85485	25562100000000		19.4	21965200000000	9.70971	24356800000000		19.4	8501980000000	6.31131	11102900000000		19.4	9892140000000
	19.6	20020800000000	9.90791	19021000000000		19.6	29192100000000	9.80981	28286300000000		19.6	19285800000000	9.80981	18875600000000		19.6	4997430000000	9.80981	4849910000000		19.6	39146500000000	9.80981	37941700000000		14.7	13231900000000	9.81471	12989200000000				19.6	19963000000000	4.9049	25520400000000		19.6	21719200000000	9.80981	24288800000000		19.6	8611710000000	6.37638	11066600000000		19.6	9447030000000
	19.8	19715700000000	10.009	19051100000000		19.8	29933000000000	9.90991	28319300000000		19.8	19377600000000	9.90991	18895200000000		19.8	4950470000000	9.90991	4856170000000		19.8	39293200000000	9.90991	37990700000000		14.85	13611300000000	9.91486	13010100000000				19.8	18336100000000	4.95495	25477800000000		19.8	21670900000000	9.90991	24222300000000		19.8	8798690000000	6.44144	11030700000000		19.8	10133600000000
	20	19524700000000	10.1101	19080600000000		20	28573200000000	10.01	28351300000000		20	19332100000000	10.01	18914200000000		20	4962380000000	10.01	4862260000000		20	39209100000000	10.01	38038300000000		15	14974800000000	10.015	13030500000000				20	19457200000000	5.00501	25434400000000		20	21626400000000	10.01	24157200000000		20	9110670000000	6.50651	10995500000000		20	9774710000000
	20.2	19907200000000	10.2112	19109200000000		20.2	28752600000000	10.1101	28382400000000		20.2	19355700000000	10.1101	18932600000000		20.2	4887770000000	10.1101	4868190000000		20.2	39217100000000	10.1101	38084700000000		15.15	13488300000000	10.1152	13050400000000				20.2	18464700000000	5.05506	25390300000000		20.2	21956700000000	10.1101	24093500000000		20.2	9139370000000	6.57157	10960700000000		20.2	9643010000000
	20.4	19894300000000	10.3123	19137200000000		20.4	30088200000000	10.2102	28412600000000		20.4	19325100000000	10.2102	18950400000000		20.4	4870450000000	10.2102	4873960000000		20.4	38997200000000	10.2102	38129800000000		15.3	12421100000000	10.2153	13069800000000				20.4	20432000000000	5.10511	25345600000000		20.4	21804600000000	10.2102	24031300000000		20.4	9588080000000	6.63664	10926500000000		20.4	10093900000000
	20.6	19896200000000	10.4134	19164400000000		20.6	28773300000000	10.3103	28441900000000		20.6	19246800000000	10.3103	18967800000000		20.6	4872530000000	10.3103	4879560000000		20.6	39313700000000	10.3103	38173600000000		15.45	13167400000000	10.3155	13088800000000				20.6	18204600000000	5.15516	25300200000000		20.6	21646600000000	10.3103	23970400000000		20.6	9740830000000	6.7017	10892900000000		20.6	10055200000000
	20.8	18748900000000	10.5145	19191000000000		20.8	29047900000000	10.4104	28470500000000		20.8	19227800000000	10.4104	18984600000000		20.8	4920290000000	10.4104	4885020000000		20.8	39322100000000	10.4104	38216300000000		15.6	13399700000000	10.4156	13107200000000				20.8	19970400000000	5.20521	25254300000000		20.8	21524200000000	10.4104	23910800000000		20.8	9171350000000	6.76677	10859700000000		20.8	9844530000000
	21	19731600000000	10.6156	19216900000000		21	28387600000000	10.5105	28498200000000		21	19192900000000	10.5105	19000900000000		21	4920230000000	10.5105	4890330000000		21	39252000000000	10.5105	38257800000000		15.75	13518100000000	10.5158	13125200000000				21	18755900000000	5.25526	25207800000000		21	21735700000000	10.5105	23852600000000		21	8770000000000	6.83183	10827000000000		21	9691260000000
	21.2	20194800000000	10.7167	19242200000000		21.2	30013500000000	10.6106	28525100000000		21.2	19199300000000	10.6106	19016800000000		21.2	4883290000000	10.6106	4895490000000		21.2	39122700000000	10.6106	38298200000000		15.9	14522700000000	10.6159	13142800000000				21.2	18629900000000	5.30531	25160800000000		21.2	21701600000000	10.6106	23795700000000		21.2	8435650000000	6.8969	10794900000000		21.2	10202400000000
	21.4	20542700000000	10.8178	19266800000000		21.4	28591300000000	10.7107	28551300000000		21.4	19382200000000	10.7107	19032100000000		21.4	4887500000000	10.7107	4900510000000		21.4	39114400000000	10.7107	38337500000000		16.05	13763600000000	10.7161	13159900000000				21.4	18148300000000	5.35536	25113300000000		21.4	22083400000000	10.7107	23740000000000		21.4	8684690000000	6.96196	10763300000000		21.4	9986330000000
	21.6	19740400000000	10.9189	19290800000000		21.6	29094700000000	10.8108	28576700000000		21.6	19300500000000	10.8108	19047100000000		21.6	4921730000000	10.8108	4905390000000		21.6	39327700000000	10.8108	38375600000000		16.2	14186000000000	10.8162	13176600000000				21.6	18182200000000	5.40541	25065400000000		21.6	21772100000000	10.8108	23685600000000		21.6	8829440000000	7.02703	10732100000000		21.6	9929060000000
	21.8	20489700000000	11.02	19314200000000		21.8	29185000000000	10.9109	28601400000000		21.8	18964900000000	10.9109	19061500000000		21.8	4956220000000	10.9109	4910140000000		21.8	39183700000000	10.9109	38412800000000		16.35	13780600000000	10.9164	13192800000000				21.8	19751900000000	5.45546	25017200000000		21.8	21907900000000	10.9109	23632500000000		21.8	8482380000000	7.09209	10701500000000		21.8	9877570000000
	22	20449500000000	11.1211	19337000000000		22	30047200000000	11.011	28625400000000		22	19212800000000	11.011	19075600000000		22	5220200000000	11.011	4914760000000		22	39302500000000	11.011	38448900000000		16.5	13592400000000	11.0165	13208700000000				22	18783400000000	5.50551	24968600000000		22	21724600000000	11.011	23580600000000		22	8187540000000	7.15716	10671300000000		22	10154300000000
	22.2	20242700000000	11.2222	19359300000000		22.2	29465200000000	11.1111	28648700000000		22.2	19424600000000	11.1111	19089200000000		22.2	4953870000000	11.1111	4919260000000		22.2	39312800000000	11.1111	38484100000000		16.65	14716800000000	11.1167	13224200000000				22.2	18927200000000	5.55556	24919700000000		22.2	21803500000000	11.1111	23529900000000		22.2	8460850000000	7.22222	10641600000000		22.2	10290300000000
	22.4	19333800000000	11.3233	19380900000000		22.4	30241800000000	11.2112	28671400000000		22.4	19286800000000	11.2112	19102500000000		22.4	5036990000000	11.2112	4923630000000		22.4	39138100000000	11.2112	38518300000000		16.8	14467000000000	11.2168	13239300000000				22.4	19154700000000	5.60561	24870500000000		22.4	21533400000000	11.2112	23480300000000		22.4	7997360000000	7.28729	10612400000000		22.4	10074200000000
	22.6	20465000000000	11.4244	19402100000000		22.6	30216100000000	11.3113	28693400000000		22.6	19272600000000	11.3113	19115300000000		22.6	5029420000000	11.3113	4927880000000		22.6	39196000000000	11.3113	38551600000000		16.95	14188200000000	11.317	13254000000000				22.6	17762800000000	5.65566	24821000000000		22.6	21833600000000	11.3113	23431900000000		22.6	8336370000000	7.35235	10583700000000		22.6	10019000000000
	22.8	19670300000000	11.5255	19422700000000		22.8	28713100000000	11.4114	28714800000000		22.8	19334100000000	11.4114	19127800000000		22.8	4957560000000	11.4114	4932020000000		22.8	39240700000000	11.4114	38583900000000		17.1	13618500000000	11.4171	13268300000000				22.8	19396400000000	5.70571	24771400000000		22.8	21598100000000	11.4114	23384600000000		22.8	8312810000000	7.41742	10555400000000		22.8	10204600000000
	23	20321100000000	11.6266	19442800000000		23	29894500000000	11.5115	28735600000000		23	19364200000000	11.5115	19139800000000		23	5007140000000	11.5115	4936040000000		23	39273700000000	11.5115	38615400000000		17.25	13655100000000	11.5173	13282300000000				23	18802400000000	5.75576	24721500000000		23	22191300000000	11.5115	23338500000000		23	8343000000000	7.48248	10527500000000		23	10177700000000
	23.2	20463800000000	11.7277	19462400000000		23.2	30107100000000	11.6116	28755800000000		23.2	19401200000000	11.6116	19151600000000		23.2	5070430000000	11.6116	4939960000000		23.2	39156400000000	11.6116	38646000000000		17.4	13627300000000	11.6174	13296000000000				23.2	18414600000000	5.80581	24671500000000		23.2	22333200000000	11.6116	23293400000000		23.2	8697860000000	7.54755	10500100000000		23.2	9771270000000
	23.4	19343000000000	11.8288	19481500000000		23.4	28297700000000	11.7117	28775400000000		23.4	19391100000000	11.7117	19163000000000		23.4	5083720000000	11.7117	4943770000000		23.4	39463200000000	11.7117	38675800000000		17.55	14306700000000	11.7176	13309300000000				23.4	18489200000000	5.85586	24621400000000		23.4	21612800000000	11.7117	23249300000000		23.4	8794880000000	7.61261	10473200000000		23.4	9567090000000
	23.6	19494200000000	11.9299	19500100000000		23.6	28886800000000	11.8118	28794400000000		23.6	19244800000000	11.8118	19174000000000		23.6	5072130000000	11.8118	4947470000000		23.6	39371900000000	11.8118	38704800000000		17.7	14892200000000	11.8177	13322300000000				23.6	18725000000000	5.90591	24571100000000		23.6	21543500000000	11.8118	23206300000000		23.6	9299080000000	7.67768	10446700000000		23.6	9387560000000
	23.8	19497700000000	12.031	19518200000000		23.8	28439800000000	11.9119	28813000000000		23.8	19468200000000	11.9119	19184700000000		23.8	5009430000000	11.9119	4951070000000		23.8	39207700000000	11.9119	38733000000000		17.85	12810900000000	11.9179	13334900000000				23.8	18207100000000	5.95596	24520800000000		23.8	21776300000000	11.9119	23164400000000		23.8	9059630000000	7.74274	10420600000000		23.8	9530300000000
	24	20330800000000	12.1321	19535900000000		24	28769500000000	12.012	28831000000000		24	19441300000000	12.012	19195100000000		24	4980340000000	12.012	4954580000000		24	39348000000000	12.012	38760400000000		18	13313200000000	12.018	13347300000000				24	18665600000000	6.00601	24470400000000		24	21549700000000	12.012	23123400000000		24	8807080000000	7.80781	10394900000000		24	9477400000000
	24.2	20341100000000	12.2332	19553200000000		24.2	28437000000000	12.1121	28848400000000		24.2	19417500000000	12.1121	19205200000000		24.2	5107410000000	12.1121	4957990000000		24.2	39256300000000	12.1121	38787000000000		18.15	13050800000000	12.1182	13359300000000				24.2	20415000000000	6.05606	24420000000000		24.2	21720300000000	12.1121	23083400000000		24.2	8842190000000	7.87287	10369700000000		24.2	9493580000000
	24.4	20567300000000	12.3343	19570000000000		24.4	29486500000000	12.2122	28865400000000		24.4	19427500000000	12.2122	19215000000000		24.4	5075770000000	12.2122	4961300000000		24.4	39358600000000	12.2122	38813000000000		18.3	13038000000000	12.2183	13371000000000				24.4	19060100000000	6.10611	24369500000000		24.4	21908400000000	12.2122	23044300000000		24.4	9193730000000	7.93794	10344800000000		24.4	9701880000000
	24.6	19972300000000	12.4354	19586400000000		24.6	29630400000000	12.3123	28881900000000		24.6	19338700000000	12.3123	19224500000000		24.6	5022560000000	12.3123	4964530000000		24.6	39223300000000	12.3123	38838200000000		18.45	14094200000000	12.3185	13382500000000				24.6	19322300000000	6.15616	24319100000000		24.6	21447900000000	12.3123	23006200000000		24.6	8888770000000	8.003	10320400000000		24.6	9885130000000
	24.8	20407000000000	12.5365	19602400000000		24.8	29098500000000	12.4124	28898000000000		24.8	19373000000000	12.4124	19233800000000		24.8	5018770000000	12.4124	4967670000000		24.8	39297300000000	12.4124	38862700000000		18.6	12337200000000	12.4186	13393600000000				24.8	18887100000000	6.20621	24268600000000		24.8	21595100000000	12.4124	22969000000000		24.8	8442000000000	8.06807	10296300000000		24.8	9856850000000
	25	20647400000000	12.6376	19618000000000		25	28743400000000	12.5125	28913600000000		25	19494900000000	12.5125	19242700000000		25	4993110000000	12.5125	4970720000000		25	39427400000000	12.5125	38886600000000		18.75	11702500000000	12.5188	13404500000000				25	20145000000000	6.25626	24218200000000		25	21435100000000	12.5125	22932700000000		25	8395930000000	8.13313	10272700000000		25	9699450000000
	25.2	19667700000000	12.7387	19633200000000		25.2	28182300000000	12.6126	28928700000000		25.2	19242100000000	12.6126	19251400000000		25.2	5041020000000	12.6126	4973690000000		25.2	39160400000000	12.6126	38909800000000		18.9	13191600000000	12.6189	13415100000000				25.2	19764900000000	6.30631	24167900000000		25.2	21467200000000	12.6126	22897300000000		25.2	8485220000000	8.1982	10249400000000		25.2	9777900000000
	25.4	19815200000000	12.8398	19648000000000		25.4	29084600000000	12.7127	28943400000000		25.4	19243000000000	12.7127	19259800000000		25.4	5057230000000	12.7127	4976570000000		25.4	39559200000000	12.7127	38932400000000		19.05	13494100000000	12.7191	13425500000000				25.4	18207800000000	6.35636	24117700000000		25.4	21613400000000	12.7127	22862700000000		25.4	8795670000000	8.26326	10226600000000		25.4	10045200000000
	25.6	18738500000000	12.9409	19662500000000		25.6	29232500000000	12.8128	28957700000000		25.6	19347200000000	12.8128	19268000000000		25.6	4907580000000	12.8128	4979380000000		25.6	39352800000000	12.8128	38954400000000		19.2	13572500000000	12.8192	13435600000000				25.6	17805600000000	6.40641	24067500000000		25.6	21855900000000	12.8128	22829000000000		25.6	8137730000000	8.32833	10204100000000		25.6	10216100000000
	25.8	19655300000000	13.042	19676500000000		25.8	29543600000000	12.9129	28971600000000		25.8	19259600000000	12.9129	19276000000000		25.8	4874310000000	12.9129	4982120000000		25.8	39348500000000	12.9129	38975800000000		19.35	13128500000000	12.9194	13445400000000				25.8	18504100000000	6.45646	24017500000000		25.8	21567500000000	12.9129	22796100000000		25.8	8764230000000	8.39339	10181900000000		25.8	10099100000000
	26	18878700000000	13.1431	19690300000000		26	29518400000000	13.013	28985100000000		26	19446600000000	13.013	19283700000000		26	4981510000000	13.013	4984770000000		26	39261100000000	13.013	38996600000000		19.5	13966700000000	13.0195	13455000000000				26	17922400000000	6.50651	23967600000000		26	21503400000000	13.013	22764000000000		26	8365680000000	8.45846	10160100000000		26	10004900000000
	26.2	20471600000000	13.2442	19703600000000		26.2	29071800000000	13.1131	28998200000000		26.2	19274900000000	13.1131	19291100000000		26.2	4979660000000	13.1131	4987360000000		26.2	39352100000000	13.1131	39016800000000		19.65	14257300000000	13.1197	13464400000000				26.2	18503100000000	6.55656	23917800000000		26.2	21849100000000	13.1131	22732600000000		26.2	8688380000000	8.52352	10138700000000		26.2	10029800000000
	26.4	20288900000000	13.3453	19716700000000		26.4	29356300000000	13.2132	29011000000000		26.4	19243500000000	13.2132	19298400000000		26.4	4977110000000	13.2132	4989880000000		26.4	39394200000000	13.2132	39036400000000		19.8	13326400000000	13.2198	13473500000000				26.4	18874200000000	6.60661	23868200000000		26.4	21938800000000	13.2132	22702100000000		26.4	8942880000000	8.58859	10117700000000		26.4	9453800000000
	26.6	19746200000000	13.4465	19729400000000		26.6	28896800000000	13.3133	29023300000000		26.6	19248700000000	13.3133	19305400000000		26.6	5016700000000	13.3133	4992320000000		26.6	39463800000000	13.3133	39055600000000		19.95	13678900000000	13.32	13482400000000				26.6	19902900000000	6.65666	23818700000000		26.6	21472200000000	13.3133	22672300000000		26.6	9429250000000	8.65365	10096900000000		26.6	9441390000000
	26.8	20570900000000	13.5475	19741800000000		26.8	28901700000000	13.4134	29035400000000		26.8	19470600000000	13.4134	19312300000000		26.8	4937370000000	13.4134	4994700000000		26.8	39314700000000	13.4134	39074200000000		20.1	12961400000000	13.4201	13491100000000				26.8	18070900000000	6.70671	23769400000000		26.8	21781100000000	13.4134	22643200000000		26.8	9480490000000	8.71872	10076600000000		26.8	9733100000000
	27	18813400000000	13.6486	19753900000000		27	29022300000000	13.5135	29047100000000		27	19265100000000	13.5135	19318900000000		27	5009850000000	13.5135	4997020000000		27	39417700000000	13.5135	39092300000000		20.25	13192800000000	13.5203	13499500000000				27	18920400000000	6.75676	23720300000000		27	21546900000000	13.5135	22614800000000		27	8972190000000	8.78378	10056500000000		27	9485630000000
	27.2	20524100000000	13.7498	19765700000000		27.2	30957900000000	13.6136	29058400000000		27.2	19564100000000	13.6136	19325300000000		27.2	5019350000000	13.6136	4999270000000		27.2	39253700000000	13.6136	39109900000000		20.4	13742200000000	13.6204	13507800000000				27.2	19630200000000	6.80681	23671400000000		27.2	21321700000000	13.6136	22587100000000		27.2	9128530000000	8.84885	10036800000000		27.2	9613350000000
	27.4	20706100000000	13.8508	19777200000000		27.4	29053600000000	13.7137	29069500000000		27.4	19539300000000	13.7137	19331600000000		27.4	5081830000000	13.7137	5001460000000		27.4	39400300000000	13.7137	39127000000000		20.55	12403000000000	13.7206	13515800000000				27.4	18196100000000	6.85686	23622700000000		27.4	21601300000000	13.7137	22560100000000		27.4	9133320000000	8.91391	10017400000000		27.4	9563530000000
	27.6	22232200000000	13.952	19788400000000		27.6	29431300000000	13.8138	29080200000000		27.6	19253700000000	13.8138	19337600000000		27.6	4937780000000	13.8138	5003590000000		27.6	39502200000000	13.8138	39143700000000		20.7	13707900000000	13.8207	13523700000000				27.6	18380500000000	6.90691	23574300000000		27.6	21696100000000	13.8138	22533800000000		27.6	9080060000000	8.97898	9998360000000		27.6	9533040000000
	27.8	18587100000000	14.0531	19799300000000		27.8	28148400000000	13.9139	29090600000000		27.8	19363500000000	13.9139	19343500000000		27.8	5023460000000	13.9139	5005660000000		27.8	39458300000000	13.9139	39159900000000		20.85	13363800000000	13.9209	13531300000000				27.8	18743900000000	6.95696	23526000000000		27.8	21345700000000	13.9139	22508100000000		27.8	9428160000000	9.04404	9979610000000		27.8	10016000000000
	28	21678200000000	14.1541	19810000000000		28	29910900000000	14.014	29100700000000		28	19455100000000	14.014	19349200000000		28	5055290000000	14.014	5007680000000		28	39287400000000	14.014	39175700000000		21	13052400000000	14.021	13538800000000				28	17356500000000	7.00701	23478100000000		28	21294200000000	14.014	22483100000000		28	8620880000000	9.10911	9961170000000		28	10214600000000
	28.2	19922700000000	14.2553	19820400000000		28.2	29842100000000	14.1141	29110500000000		28.2	19585200000000	14.1141	19354800000000		28.2	5038150000000	14.1141	5009640000000		28.2	39415900000000	14.1141	39191000000000		21.15	13352500000000	14.1212	13546100000000				28.2	19419200000000	7.05706	23430300000000		28.2	21592500000000	14.1141	22458600000000		28.2	8637310000000	9.17417	9943030000000		28.2	9756390000000
	28.4	20072800000000	14.3564	19830500000000		28.4	29760600000000	14.2142	29120100000000		28.4	19425200000000	14.2142	19360100000000		28.4	5148320000000	14.2142	5011550000000		28.4	39274300000000	14.2142	39205900000000		21.3	13679600000000	14.2213	13553200000000				28.4	17189500000000	7.10711	23382800000000		28.4	21724700000000	14.2142	22434800000000		28.4	8710990000000	9.23924	9925200000000		28.4	9924470000000
	28.6	21616100000000	14.4575	19840400000000		28.6	29306600000000	14.3143	29129400000000		28.6	19314300000000	14.3143	19365400000000		28.6	5071150000000	14.3143	5013400000000		28.6	39378600000000	14.3143	39220500000000		21.45	13433500000000	14.3215	13560100000000				28.6	18403000000000	7.15716	23335600000000		28.6	21711000000000	14.3143	22411600000000		28.6	8735880000000	9.3043	9907650000000		28.6	9883350000000
	28.8	19500900000000	14.5586	19850000000000		28.8	29590900000000	14.4144	29138400000000		28.8	19394800000000	14.4144	19370400000000		28.8	5079470000000	14.4144	5015210000000		28.8	39363000000000	14.4144	39234600000000		21.6	13376700000000	14.4216	13566900000000				28.8	18294100000000	7.20721	23288700000000		28.8	21683000000000	14.4144	22388900000000		28.8	8733210000000	9.36937	9890400000000		28.8	9858400000000
	29	19739400000000	14.6597	19859400000000		29	29342100000000	14.5145	29147200000000		29	19481800000000	14.5145	19375300000000		29	5044340000000	14.5145	5016960000000		29	39503900000000	14.5145	39248300000000		21.75	13443100000000	14.5218	13573400000000				29	18773500000000	7.25726	23242000000000		29	21752200000000	14.5145	22366800000000		29	8559410000000	9.43443	9873440000000		29	10322200000000
	29.2	20590500000000	14.7608	19868500000000		29.2	30128800000000	14.6146	29155700000000		29.2	19510700000000	14.6146	19380100000000		29.2	4985220000000	14.6146	5018670000000		29.2	39558200000000	14.6146	39261700000000		21.9	13993500000000	14.6219	13579900000000				29.2	18212000000000	7.30731	23195600000000		29.2	21543200000000	14.6146	22345300000000		29.2	8361940000000	9.4995	9856750000000		29.2	10754900000000
	29.4	19661500000000	14.8619	19877400000000		29.4	29412900000000	14.7147	29164000000000		29.4	19472000000000	14.7147	19384700000000		29.4	5019420000000	14.7147	5020330000000		29.4	39358800000000	14.7147	39274700000000		22.05	13838200000000	14.7221	13586100000000				29.4	17080600000000	7.35736	23149500000000		29.4	21606300000000	14.7147	22324300000000		29.4	8514140000000	9.56456	9840340000000		29.4	10408600000000
	29.6	19491400000000	14.963	19886100000000		29.6	30253400000000	14.8148	29172000000000		29.6	19495500000000	14.8148	19389200000000		29.6	5035850000000	14.8148	5021950000000		29.6	39566100000000	14.8148	39287300000000		22.2	13339900000000	14.8222	13592200000000				29.6	19070600000000	7.40741	23103700000000		29.6	21644500000000	14.8148	22303800000000		29.6	8885820000000	9.62963	9824210000000		29.6	9994600000000
	29.8	20637700000000	15.0641	19894600000000		29.8	29094400000000	14.9149	29179800000000		29.8	19662400000000	14.9149	19393600000000		29.8	5080110000000	14.9149	5023520000000		29.8	39543700000000	14.9149	39299600000000		22.35	13288100000000	14.9224	13598200000000				29.8	16933300000000	7.45746	23058200000000		29.8	21315100000000	14.9149	22283800000000		29.8	8961400000000	9.69469	9808340000000		29.8	10035700000000
	30	19560600000000	15.1652	19902900000000		30	28715400000000	15.015	29187400000000		30	19529700000000	15.015	19397800000000		30	5140620000000	15.015	5025050000000		30	39430900000000	15.015	39311600000000		22.5	13188900000000	15.0225	13604000000000				30	18714000000000	7.50751	23013000000000		30	21395600000000	15.015	22264400000000		30	9320670000000	9.75976	9792730000000		30	9822250000000
	30.2	19207900000000	15.2663	19910900000000		30.2	29304100000000	15.1151	29194800000000		30.2	19479300000000	15.1151	19401900000000		30.2	4894500000000	15.1151	5026540000000		30.2	39548200000000	15.1151	39323200000000		22.65	13667500000000	15.1227	13609600000000				30.2	18135600000000	7.55756	22968100000000		30.2	21628000000000	15.1151	22245400000000		30.2	9559690000000	9.82482	9777380000000		30.2	9907870000000
	30.4	19632200000000	15.3674	19918800000000		30.4	29342900000000	15.2152	29202000000000		30.4	19557100000000	15.2152	19405900000000		30.4	5156770000000	15.2152	5027990000000		30.4	39573000000000	15.2152	39334500000000		22.8	12746600000000	15.2228	13615100000000				30.4	17688200000000	7.60761	22923600000000		30.4	21347100000000	15.2152	22226900000000		30.4	9616260000000	9.88989	9762290000000		30.4	9667310000000
	30.6	19790000000000	15.4685	19926400000000		30.6	28500500000000	15.3153	29208900000000		30.6	19414900000000	15.3153	19409700000000		30.6	5157580000000	15.3153	5029390000000		30.6	39606200000000	15.3153	39345500000000		22.95	14030200000000	15.323	13620500000000				30.6	20620600000000	7.65766	22879300000000		30.6	21404300000000	15.3153	22208800000000		30.6	8577440000000	9.95495	9747450000000		30.6	9455210000000
	30.8	20029500000000	15.5696	19933900000000		30.8	30589900000000	15.4154	29215700000000		30.8	19518800000000	15.4154	19413500000000		30.8	5041540000000	15.4154	5030760000000		30.8	39531600000000	15.4154	39356200000000		23.1	13801800000000	15.4231	13625800000000				30.8	19657800000000	7.70771	22835400000000		30.8	21242400000000	15.4154	22191200000000		30.8	9177520000000	10.02	9732850000000		30.8	9453640000000
	31	20841800000000	15.6707	19941200000000		31	29851400000000	15.5155	29222300000000		31	19385500000000	15.5155	19417100000000		31	5051540000000	15.5155	5032090000000		31	39638500000000	15.5155	39366600000000		23.25	14727400000000	15.5233	13630900000000				31	19435300000000	7.75776	22791800000000		31	21497700000000	15.5155	22174100000000		31	8673650000000	10.0851	9718500000000		31	9604880000000
	31.2	20451000000000	15.7718	19948300000000		31.2	29972600000000	15.6156	29228600000000		31.2	19444200000000	15.6156	19420700000000		31.2	5046330000000	15.6156	5033390000000		31.2	39499600000000	15.6156	39376800000000		23.4	15066800000000	15.6234	13635900000000				31.2	18146800000000	7.80781	22748500000000		31.2	21578900000000	15.6156	22157300000000		31.2	9353460000000	10.1502	9704390000000		31.2	9407470000000
	31.4	19839000000000	15.8729	19955200000000		31.4	30295900000000	15.7157	29234800000000		31.4	19422200000000	15.7157	19424100000000		31.4	5023060000000	15.7157	5034650000000		31.4	39544300000000	15.7157	39386600000000		23.55	13376100000000	15.7236	13640700000000				31.4	19764800000000	7.85786	22705600000000		31.4	21727200000000	15.7157	22141000000000		31.4	9223110000000	10.2152	9690510000000		31.4	9303720000000
	31.6	19034500000000	15.974	19961900000000		31.6	30482500000000	15.8158	29240900000000		31.6	19513800000000	15.8158	19427400000000		31.6	5062610000000	15.8158	5035880000000		31.6	39577100000000	15.8158	39396200000000		23.7	14094400000000	15.8237	13645500000000				31.6	19047100000000	7.90791	22663000000000		31.6	21846400000000	15.8158	22125100000000		31.6	9133950000000	10.2803	9676860000000		31.6	9814100000000
	31.8	20469400000000	16.0751	19968500000000		31.8	29036700000000	15.9159	29246700000000		31.8	19481800000000	15.9159	19430600000000		31.8	5243490000000	15.9159	5037070000000		31.8	39596100000000	15.9159	39405500000000		23.85	13851700000000	15.9239	13650100000000				31.8	17912600000000	7.95796	22620800000000		31.8	21486800000000	15.9159	22109700000000		31.8	9102100000000	10.3453	9663440000000		31.8	10255800000000
	32	20032300000000	16.1762	19974900000000		32	28570200000000	16.016	29252400000000		32	19654700000000	16.016	19433800000000		32	4985200000000	16.016	5038230000000		32	39655100000000	16.016	39414600000000		24	13476100000000	16.024	13654600000000				32	17443300000000	8.00801	22578800000000		32	21407900000000	16.016	22094500000000		32	8666240000000	10.4104	9650240000000		32	10021600000000
	32.2	20457100000000	16.2773	19981200000000		32.2	29480500000000	16.1161	29258000000000		32.2	19476600000000	16.1161	19436800000000		32.2	5207710000000	16.1161	5039360000000		32.2	39683500000000	16.1161	39423400000000		24.15	14309200000000	16.1242	13659000000000				32.2	19458300000000	8.05806	22537200000000		32.2	21626100000000	16.1161	22079800000000		32.2	8422560000000	10.4755	9637260000000		32.2	9835640000000
	32.4	21314800000000	16.3784	19987200000000		32.4	29700200000000	16.2162	29263300000000		32.4	19515400000000	16.2162	19439700000000		32.4	5194860000000	16.2162	5040450000000		32.4	39728000000000	16.2162	39432000000000		24.3	13045600000000	16.2243	13663300000000				32.4	19107000000000	8.10811	22496000000000		32.4	21659100000000	16.2162	22065500000000		32.4	8312440000000	10.5405	9624490000000		32.4	9580500000000
	32.6	20966600000000	16.4795	19993200000000		32.6	28574600000000	16.3163	29268600000000		32.6	19532100000000	16.3163	19442600000000		32.6	4998170000000	16.3163	5041520000000		32.6	39624800000000	16.3163	39440400000000		24.45	13292600000000	16.3245	13667500000000				32.6	18327900000000	8.15816	22455100000000		32.6	21786500000000	16.3163	22051500000000		32.6	8219070000000	10.6056	9611940000000		32.6	9846140000000
	32.8	21629300000000	16.5806	19999000000000		32.8	29999000000000	16.4164	29273600000000		32.8	19607800000000	16.4164	19445400000000		32.8	5048330000000	16.4164	5042560000000		32.8	39664800000000	16.4164	39448500000000		24.6	13964000000000	16.4246	13671600000000				32.8	19671100000000	8.20821	22414600000000		32.8	21453400000000	16.4164	22037800000000		32.8	8378610000000	10.6707	9599600000000		32.8	9595480000000
	33	19605600000000	16.6817	20004600000000		33	30368300000000	16.5165	29278600000000		33	19459300000000	16.5165	19448100000000		33	5049700000000	16.5165	5043570000000		33	39572400000000	16.5165	39456400000000		24.75	14542500000000	16.5248	13675600000000				33	17736800000000	8.25826	22374400000000		33	21507200000000	16.5165	22024500000000		33	8681230000000	10.7357	9587460000000		33	9718390000000
	33.2	21483400000000	16.7828	20010100000000		33.2	29208800000000	16.6166	29283400000000		33.2	19494000000000	16.6166	19450700000000		33.2	4988660000000	16.6166	5044550000000		33.2	39526900000000	16.6166	39464100000000		24.9	13435500000000	16.6249	13679500000000				33.2	18652200000000	8.30831	22334500000000		33.2	21488700000000	16.6166	22011600000000		33.2	8874120000000	10.8008	9575530000000		33.2	9709700000000
	33.4	20867000000000	16.8839	20015500000000		33.4	29941400000000	16.7167	29288000000000		33.4	19355600000000	16.7167	19453200000000		33.4	5231270000000	16.7167	5045510000000		33.4	39619100000000	16.7167	39471600000000		25.05	14569500000000	16.7251	13683200000000				33.4	19550300000000	8.35836	22295000000000		33.4	21710200000000	16.7167	21998900000000		33.4	9102800000000	10.8659	9563790000000		33.4	9464990000000
	33.6	21396700000000	16.985	20020700000000		33.6	29459900000000	16.8168	29292500000000		33.6	19505700000000	16.8168	19455700000000		33.6	5018380000000	16.8168	5046440000000		33.6	39450900000000	16.8168	39478800000000		25.2	13122900000000	16.8252	13686900000000				33.6	18877600000000	8.40841	22255800000000		33.6	21319400000000	16.8168	21986600000000		33.6	9353120000000	10.9309	9552250000000		33.6	9706220000000
	33.8	19972500000000	17.0861	20025800000000		33.8	29382600000000	16.9169	29296900000000		33.8	19646000000000	16.9169	19458100000000		33.8	5020020000000	16.9169	5047340000000		33.8	39559800000000	16.9169	39485900000000		25.35	12739700000000	16.9254	13690500000000				33.8	17707900000000	8.45846	22217000000000		33.8	21736200000000	16.9169	21974600000000		33.8	9626220000000	10.996	9540900000000		33.8	9360990000000
	34	20327700000000	17.1872	20030800000000		34	28255500000000	17.017	29301200000000		34	19432100000000	17.017	19460400000000		34	5120280000000	17.017	5048220000000		34	39795900000000	17.017	39492800000000		25.5	13665800000000	17.0255	13694000000000				34	18772100000000	8.50851	22178600000000		34	21909300000000	17.017	21962900000000		34	9216470000000	11.0611	9529740000000		34	9544110000000
	34.2	20553000000000	17.2883	20035600000000		34.2	29541000000000	17.1171	29305300000000		34.2	19613400000000	17.1171	19462600000000		34.2	4993170000000	17.1171	5049080000000		34.2	39671700000000	17.1171	39499500000000		25.65	13614900000000	17.1257	13697500000000				34.2	19643700000000	8.55856	22140500000000		34.2	21549400000000	17.1171	21951500000000		34.2	9224850000000	11.1261	9518770000000		34.2	9653590000000
	34.4	19548100000000	17.3894	20040400000000		34.4	29226600000000	17.2172	29309400000000		34.4	19602600000000	17.2172	19464800000000		34.4	5173950000000	17.2172	5049910000000		34.4	39743900000000	17.2172	39506000000000		25.8	13088500000000	17.2258	13700800000000				34.4	20173900000000	8.60861	22102700000000		34.4	21560100000000	17.2172	21940400000000		34.4	8709220000000	11.1912	9507970000000		34.4	9529370000000
	34.6	20079200000000	17.4905	20045000000000		34.6	29313400000000	17.3173	29313300000000		34.6	19448900000000	17.3173	19467000000000		34.6	5117220000000	17.3173	5050720000000		34.6	39586900000000	17.3173	39512300000000		25.95	13205800000000	17.326	13704100000000				34.6	18253500000000	8.65866	22065300000000		34.6	21549900000000	17.3173	21929600000000		34.6	8502740000000	11.2563	9497360000000		34.6	9482740000000
	34.8	21337400000000	17.5916	20049500000000		34.8	29486500000000	17.4174	29317100000000		34.8	19630700000000	17.4174	19469000000000		34.8	5147130000000	17.4174	5051510000000		34.8	39669900000000	17.4174	39518500000000		26.1	12522400000000	17.4261	13707200000000				34.8	18553900000000	8.70871	22028200000000		34.8	22056000000000	17.4174	21919000000000		34.8	9054490000000	11.3213	9486930000000		34.8	9181790000000
	35	20753100000000	17.6927	20053800000000		35	29216200000000	17.5175	29320800000000		35	19468300000000	17.5175	19471000000000		35	5141730000000	17.5175	5052270000000		35	39651700000000	17.5175	39524500000000		26.25	14735400000000	17.5263	13710300000000				35	18727400000000	8.75876	21991500000000		35	22034100000000	17.5175	21908700000000		35	8915260000000	11.3864	9476660000000		35	9970130000000
	35.2	20485900000000	17.7938	20058100000000		35.2	29281400000000	17.6176	29324400000000		35.2	19559600000000	17.6176	19472900000000		35.2	5073260000000	17.6176	5053020000000		35.2	39548000000000	17.6176	39530300000000		26.4	12822900000000	17.6264	13713300000000				35.2	19281800000000	8.80881	21955200000000		35.2	21730800000000	17.6176	21898700000000		35.2	8728410000000	11.4514	9466570000000		35.2	9827140000000
	35.4	20484400000000	17.8949	20062300000000		35.4	30108400000000	17.7177	29327900000000		35.4	19467000000000	17.7177	19474800000000		35.4	5048860000000	17.7177	5053740000000		35.4	39560000000000	17.7177	39536000000000		26.55	13187600000000	17.7266	13716300000000				35.4	17986800000000	8.85886	21919200000000		35.4	21659300000000	17.7177	21888900000000		35.4	8250900000000	11.5165	9456650000000		35.4	9557790000000
	35.6	19929300000000	17.996	20066300000000		35.6	30518800000000	17.8178	29331300000000		35.6	19534600000000	17.8178	19476600000000		35.6	5124920000000	17.8178	5054450000000		35.6	39549500000000	17.8178	39541500000000		26.7	13417700000000	17.8267	13719200000000				35.6	18836000000000	8.90891	21883500000000		35.6	21665100000000	17.8178	21879400000000		35.6	8145500000000	11.5816	9446890000000		35.6	9678020000000
	35.8	20909300000000	18.0971	20070300000000		35.8	29482100000000	17.9179	29334600000000		35.8	19544400000000	17.9179	19478400000000		35.8	5034260000000	17.9179	5055140000000		35.8	39742300000000	17.9179	39546800000000		26.85	15660700000000	17.9269	13722000000000				35.8	18794700000000	8.95896	21848200000000		35.8	21712600000000	17.9179	21870100000000		35.8	8102580000000	11.6466	9437300000000		35.8	9801360000000
	36	21635700000000	18.1982	20074200000000		36	30410300000000	18.018	29337800000000		36	19464800000000	18.018	19480100000000		36	4912220000000	18.018	5055800000000		36	39767300000000	18.018	39552100000000		27	13636300000000	18.027	13724700000000				36	17974500000000	9.00901	21813200000000		36	21276300000000	18.018	21861000000000		36	8173530000000	11.7117	9427860000000		36	9658850000000
	36.2	20635400000000	18.2993	20077900000000		36.2	30823800000000	18.1181	29340900000000		36.2	19598600000000	18.1181	19481800000000		36.2	5090390000000	18.1181	5056450000000		36.2	39558800000000	18.1181	39557100000000		27.15	13869200000000	18.1272	13727300000000				36.2	19622600000000	9.05906	21778500000000		36.2	21700100000000	18.1181	21852200000000		36.2	8520450000000	11.7768	9418590000000		36.2	9701570000000
	36.4	21399800000000	18.4004	20081600000000		36.4	30004200000000	18.2182	29343900000000		36.4	19349400000000	18.2182	19483400000000		36.4	5049610000000	18.2182	5057080000000		36.4	39706500000000	18.2182	39562100000000		27.3	13700300000000	18.2273	13729900000000				36.4	17435300000000	9.10911	21744200000000		36.4	22235100000000	18.2182	21843600000000		36.4	8577790000000	11.8418	9409460000000		36.4	9840040000000
	36.6	19933600000000	18.5015	20085200000000		36.6	29924200000000	18.3183	29346800000000		36.6	19611800000000	18.3183	19485000000000		36.6	5122010000000	18.3183	5057700000000		36.6	39669200000000	18.3183	39566900000000		27.45	13124000000000	18.3275	13732500000000				36.6	18275400000000	9.15916	21710300000000		36.6	21954300000000	18.3183	21835200000000		36.6	8687140000000	11.9069	9400490000000		36.6	10022000000000
	36.8	19496800000000	18.6026	20088600000000		36.8	29554600000000	18.4184	29349700000000		36.8	19567100000000	18.4184	19486500000000		36.8	5258960000000	18.4184	5058300000000		36.8	39728500000000	18.4184	39571600000000		27.6	14458600000000	18.4276	13734900000000				36.8	17429300000000	9.20921	21676700000000		36.8	21404100000000	18.4184	21827000000000		36.8	8618480000000	11.972	9391670000000		36.8	9838890000000
	37	19634100000000	18.7037	20092000000000		37	29994700000000	18.5185	29352500000000		37	19452800000000	18.5185	19488000000000		37	4973230000000	18.5185	5058880000000		37	39870200000000	18.5185	39576100000000		27.75	14267800000000	18.5278	13737300000000				37	19300200000000	9.25926	21643400000000		37	21667600000000	18.5185	21819100000000		37	9831790000000	12.037	9383000000000		37	9981210000000
	37.2	19756200000000	18.8048	20095400000000		37.2	28922200000000	18.6186	29355200000000		37.2	19656500000000	18.6186	19489400000000		37.2	5021790000000	18.6186	5059440000000		37.2	39608700000000	18.6186	39580500000000		27.9	13801000000000	18.6279	13739700000000				37.2	18266200000000	9.30931	21610500000000		37.2	21572800000000	18.6186	21811300000000		37.2	9714150000000	12.1021	9374470000000		37.2	9703070000000
	37.4	19297600000000	18.9059	20098600000000		37.4	29100100000000	18.7187	29357800000000		37.4	19597000000000	18.7187	19490800000000		37.4	5024610000000	18.7187	5059990000000		37.4	39607800000000	18.7187	39584800000000		28.05	13664900000000	18.7281	13742000000000				37.4	19139800000000	9.35936	21577900000000		37.4	21539800000000	18.7187	21803700000000		37.4	8122780000000	12.1672	9366080000000		37.4	9439180000000
	37.6	21087000000000	19.007	20101700000000		37.6	28915800000000	18.8188	29360300000000		37.6	19651900000000	18.8188	19492200000000		37.6	5154050000000	18.8188	5060530000000		37.6	39657500000000	18.8188	39589000000000		28.2	14366100000000	18.8282	13744200000000				37.6	19047100000000	9.40941	21545600000000		37.6	21485000000000	18.8188	21796400000000		37.6	8751720000000	12.2322	9357830000000		37.6	9409780000000
	37.8	19169400000000	19.1081	20104800000000		37.8	29162100000000	18.9189	29362800000000		37.8	19481300000000	18.9189	19493500000000		37.8	5208680000000	18.9189	5061050000000		37.8	39611600000000	18.9189	39593100000000		28.35	13529800000000	18.9284	13746400000000				37.8	18357900000000	9.45946	21513700000000		37.8	21337400000000	18.9189	21789200000000		37.8	8370120000000	12.2973	9349720000000		37.8	9193920000000
	38	20922900000000	19.2092	20107800000000		38	29075800000000	19.019	29365200000000		38	19452300000000	19.019	19494700000000		38	5150760000000	19.019	5061550000000		38	39687700000000	19.019	39597000000000		28.5	14377500000000	19.0285	13748500000000				38	18335200000000	9.50951	21482100000000		38	21591500000000	19.019	21782200000000		38	8817190000000	12.3624	9341740000000		38	8975700000000
	38.2	18933300000000	19.3103	20110700000000		38.2	30079500000000	19.1191	29367500000000		38.2	19461200000000	19.1191	19496000000000		38.2	5094980000000	19.1191	5062050000000		38.2	39649900000000	19.1191	39600900000000		28.65	12954500000000	19.1287	13750600000000				38.2	17485300000000	9.55956	21450800000000		38.2	21618300000000	19.1191	21775400000000		38.2	8092170000000	12.4274	9333900000000		38.2	9484410000000
	38.4	20116000000000	19.4114	20113600000000		38.4	29095800000000	19.2192	29369800000000		38.4	19566900000000	19.2192	19497200000000		38.4	5114830000000	19.2192	5062520000000		38.4	39634600000000	19.2192	39604600000000		28.8	14338900000000	19.2288	13752600000000				38.4	18433700000000	9.60961	21419800000000		38.4	21991100000000	19.2192	21768700000000		38.4	8821720000000	12.4925	9326190000000		38.4	9892230000000
	38.6	18974200000000	19.5125	20116300000000		38.6	29306400000000	19.3193	29372000000000		38.6	19504400000000	19.3193	19498300000000		38.6	5153410000000	19.3193	5062990000000		38.6	39623300000000	19.3193	39608300000000		28.95	13539500000000	19.329	13754600000000				38.6	19239800000000	9.65966	21389200000000		38.6	21549900000000	19.3193	21762200000000		38.6	8416450000000	12.5576	9318600000000		38.6	9473170000000
	38.8	20018700000000	19.6136	20119000000000		38.8	30472900000000	19.4194	29374100000000		38.8	19559900000000	19.4194	19499500000000		38.8	5123730000000	19.4194	5063440000000		38.8	39638100000000	19.4194	39611800000000		29.1	14317200000000	19.4291	13756500000000				38.8	19696200000000	9.70971	21358900000000		38.8	21617700000000	19.4194	21755900000000		38.8	8360800000000	12.6226	9311150000000		38.8	9338790000000
	39	20320500000000	19.7147	20121700000000		39	29282000000000	19.5195	29376200000000		39	19563800000000	19.5195	19500600000000		39	5171690000000	19.5195	5063880000000		39	39694800000000	19.5195	39615300000000		29.25	13328000000000	19.5293	13758400000000				39	18819200000000	9.75976	21328900000000		39	21573400000000	19.5195	21749800000000		39	9020070000000	12.6877	9303820000000		39	10028600000000
	39.2	19933500000000	19.8158	20124200000000		39.2	30255300000000	19.6196	29378200000000		39.2	19465600000000	19.6196	19501600000000		39.2	5137820000000	19.6196	5064310000000		39.2	39733300000000	19.6196	39618600000000		29.4	13840500000000	19.6294	13760200000000				39.2	20575000000000	9.80981	21299300000000		39.2	21489200000000	19.6196	21743800000000		39.2	8455760000000	12.7528	9296600000000		39.2	10079900000000
	39.4	21267600000000	19.9169	20126700000000		39.4	30022000000000	19.7197	29380200000000		39.4	19609500000000	19.7197	19502700000000		39.4	5260440000000	19.7197	5064730000000		39.4	39642200000000	19.7197	39621900000000		29.55	13634100000000	19.7296	13762000000000				39.4	18859200000000	9.85986	21269900000000		39.4	21622700000000	19.7197	21737900000000		39.4	8017990000000	12.8178	9289510000000		39.4	9783770000000
	39.6	19421800000000	20.018	20129200000000		39.6	30153300000000	19.8198	29382100000000		39.6	19618800000000	19.8198	19503700000000		39.6	5105110000000	19.8198	5065140000000		39.6	39706400000000	19.8198	39625100000000		29.7	12980700000000	19.8297	13763700000000				39.6	18597800000000	9.90991	21240900000000		39.6	21475700000000	19.8198	21732200000000		39.6	8441070000000	12.8829	9282540000000		39.6	9741440000000
	39.8	20182200000000	20.1191	20131600000000		39.8	29335000000000	19.9199	29384000000000		39.8	19551200000000	19.9199	19504600000000		39.8	5114570000000	19.9199	5065530000000		39.8	39695400000000	19.9199	39628100000000		29.85	13772300000000	19.9299	13765400000000				39.8	19116400000000	9.95996	21212200000000		39.8	22326300000000	19.9199	21726700000000		39.8	8479480000000	12.948	9275690000000		39.8	9921250000000
	40	19818600000000	20.2202	20133900000000		40	29317100000000	20.02	29385800000000		40	19657700000000	20.02	19505600000000		40	5053940000000	20.02	5065910000000		40	39809100000000	20.02	39631100000000		30	13889700000000	20.03	13767000000000				40	19023700000000	10.01	21183700000000		40	22001100000000	20.02	21721300000000		40	8245940000000	13.013	9268940000000		40	9726430000000
	40.2	21139600000000	20.3213	20136100000000		40.2	31203900000000	20.1201	29387500000000		40.2	19686600000000	20.1201	19506500000000		40.2	5156230000000	20.1201	5066290000000		40.2	39783700000000	20.1201	39634100000000		30.15	13277800000000	20.1302	13768700000000				40.2	19389700000000	10.0601	21155600000000		40.2	21986300000000	20.1201	21716000000000		40.2	8703720000000	13.0781	9262320000000		40.2	10087200000000
	40.4	20588900000000	20.4224	20138400000000		40.4	29946300000000	20.2202	29389200000000		40.4	19492100000000	20.2202	19507400000000		40.4	5012760000000	20.2202	5066650000000		40.4	39761900000000	20.2202	39636900000000		30.3	13589600000000	20.2303	13770200000000				40.4	19338200000000	10.1101	21127900000000		40.4	21805400000000	20.2202	21710800000000		40.4	9073330000000	13.1431	9255800000000		40.4	9748970000000
	40.6	19211300000000	20.5235	20140500000000		40.6	29728700000000	20.3203	29390900000000		40.6	19580700000000	20.3203	19508200000000		40.6	5040990000000	20.3203	5067000000000		40.6	39832100000000	20.3203	39639700000000		30.45	14946700000000	20.3305	13771800000000				40.6	18200400000000	10.1602	21100400000000		40.6	21915600000000	20.3203	21705800000000		40.6	9520780000000	13.2082	9249390000000		40.6	10405100000000
	40.8	20336000000000	20.6246	20142600000000		40.8	31023600000000	20.4204	29392500000000		40.8	19476900000000	20.4204	19509100000000		40.8	5143850000000	20.4204	5067350000000		40.8	39729900000000	20.4204	39642400000000		30.6	13760200000000	20.4306	13773200000000				40.8	20018400000000	10.2102	21073200000000		40.8	22006100000000	20.4204	21700900000000		40.8	9294440000000	13.2733	9243080000000		40.8	10064100000000
	41	19345100000000	20.7257	20144700000000		41	28009000000000	20.5205	29394000000000		41	19582400000000	20.5205	19509900000000		41	5190270000000	20.5205	5067680000000		41	39596500000000	20.5205	39645000000000		30.75	14054300000000	20.5308	13774700000000				41	19216500000000	10.2603	21046300000000		41	21798800000000	20.5205	21696200000000		41	8288050000000	13.3383	9236890000000		41	9757740000000
	41.2	20943200000000	20.8268	20146600000000		41.2	28810900000000	20.6206	29395500000000		41.2	19410600000000	20.6206	19510700000000		41.2	5055170000000	20.6206	5068010000000		41.2	39719900000000	20.6206	39647500000000		30.9	13891400000000	20.6309	13776100000000				41.2	19094000000000	10.3103	21019700000000		41.2	21515300000000	20.6206	21691600000000		41.2	9209260000000	13.4034	9230790000000		41.2	9670640000000
	41.4	21243800000000	20.9279	20148600000000		41.4	29815500000000	20.7207	29397000000000		41.4	19506200000000	20.7207	19511400000000		41.4	5042940000000	20.7207	5068320000000		41.4	39704200000000	20.7207	39650000000000		31.05	13203000000000	20.7311	13777500000000				41.4	17673800000000	10.3604	20993400000000		41.4	22205300000000	20.7207	21687000000000		41.4	8778610000000	13.4685	9224800000000		41.4	9324580000000
	41.6	20631900000000	21.029	20150500000000		41.6	27375600000000	20.8208	29398400000000		41.6	19620100000000	20.8208	19512200000000		41.6	5064390000000	20.8208	5068630000000		41.6	39776800000000	20.8208	39652400000000		31.2	14585100000000	20.8312	13778900000000				41.6	18938600000000	10.4104	20967400000000		41.6	21395300000000	20.8208	21682600000000		41.6	8575460000000	13.5335	9218900000000		41.6	9233640000000
	41.8	20112700000000	21.1301	20152300000000		41.8	29306200000000	20.9209	29399800000000		41.8	19400700000000	20.9209	19512900000000		41.8	5066700000000	20.9209	5068930000000		41.8	39564000000000	20.9209	39654700000000		31.35	14046700000000	20.9314	13780200000000				41.8	18978000000000	10.4605	20941700000000		41.8	21357300000000	20.9209	21678300000000		41.8	8711030000000	13.5986	9213110000000		41.8	9675520000000
	42	20410200000000	21.2312	20154100000000		42	29382700000000	21.021	29401200000000		42	19504600000000	21.021	19513600000000		42	5061990000000	21.021	5069220000000		42	39760400000000	21.021	39657000000000		31.5	14119200000000	21.0315	13781500000000				42	19066700000000	10.5105	20916200000000		42	21383100000000	21.021	21674200000000		42	9072160000000	13.6637	9207410000000		42	9481170000000
	42.2	20404700000000	21.3323	20155900000000		42.2	29082400000000	21.1211	29402500000000		42.2	19632600000000	21.1211	19514300000000		42.2	5020200000000	21.1211	5069510000000		42.2	39716300000000	21.1211	39659200000000		31.65	12451500000000	21.1317	13782700000000				42.2	19657900000000	10.5606	20891100000000		42.2	21220500000000	21.1211	21670100000000		42.2	9082210000000	13.7287	9201810000000		42.2	10278900000000
	42.4	19359600000000	21.4334	20157600000000		42.4	28918500000000	21.2212	29403800000000		42.4	19456500000000	21.2212	19514900000000		42.4	5046690000000	21.2212	5069780000000		42.4	39604700000000	21.2212	39661400000000		31.8	13717200000000	21.2318	13783900000000				42.4	18894700000000	10.6106	20866200000000		42.4	20966400000000	21.2212	21666100000000		42.4	8485680000000	13.7938	9196300000000		42.4	9679060000000
	42.6	19441100000000	21.5345	20159300000000		42.6	29292900000000	21.3213	29405000000000		42.6	19577500000000	21.3213	19515600000000		42.6	5122790000000	21.3213	5070050000000		42.6	39907800000000	21.3213	39663500000000		31.95	13154600000000	21.332	13785100000000				42.6	18675900000000	10.6607	20841700000000		42.6	21386300000000	21.3213	21662300000000		42.6	8891650000000	13.8589	9190880000000		42.6	9872990000000
	42.8	20259300000000	21.6356	20160900000000		42.8	29790300000000	21.4214	29406200000000		42.8	19445500000000	21.4214	19516200000000		42.8	5233420000000	21.4214	5070310000000		42.8	39674100000000	21.4214	39665500000000		32.1	13665800000000	21.4321	13786300000000				42.8	19722300000000	10.7107	20817400000000		42.8	21442600000000	21.4214	21658500000000		42.8	8605670000000	13.9239	9185550000000		42.8	10101800000000
	43	19390200000000	21.7367	20162500000000		43	28923400000000	21.5215	29407400000000		43	19585000000000	21.5215	19516800000000		43	5075980000000	21.5215	5070560000000		43	39713800000000	21.5215	39667500000000		32.25	13129900000000	21.5323	13787400000000				43	19001900000000	10.7608	20793300000000		43	21216400000000	21.5215	21654800000000		43	7958760000000	13.989	9180310000000		43	9717280000000
	43.2	20134900000000	21.8378	20164000000000		43.2	30051800000000	21.6216	29408500000000		43.2	19644900000000	21.6216	19517400000000		43.2	5031120000000	21.6216	5070810000000		43.2	39817200000000	21.6216	39669400000000		32.4	13788700000000	21.6324	13788500000000				43.2	18890800000000	10.8108	20769600000000		43.2	21229400000000	21.6216	21651200000000		43.2	8928710000000	14.0541	9175160000000		43.2	9909400000000
	43.4	20106800000000	21.9389	20165500000000		43.4	30088400000000	21.7217	29409600000000		43.4	19533800000000	21.7217	19517900000000		43.4	5020330000000	21.7217	5071050000000		43.4	39651800000000	21.7217	39671300000000		32.55	14613500000000	21.7326	13789600000000				43.4	18605900000000	10.8609	20746100000000		43.4	21591000000000	21.7217	21647700000000		43.4	8866590000000	14.1191	9170100000000		43.4	10008100000000
	43.6	20440000000000	22.04	20167000000000		43.6	29735700000000	21.8218	29410700000000		43.6	19478100000000	21.8218	19518500000000		43.6	5087460000000	21.8218	5071280000000		43.6	39690400000000	21.8218	39673100000000		32.7	13736500000000	21.8327	13790600000000				43.6	19563700000000	10.9109	20722900000000		43.6	21878800000000	21.8218	21644300000000		43.6	9239120000000	14.1842	9165120000000		43.6	10197400000000
	43.8	20104300000000	22.1411	20168400000000		43.8	29890500000000	21.9219	29411700000000		43.8	19641100000000	21.9219	19519000000000		43.8	5027050000000	21.9219	5071510000000		43.8	39666600000000	21.9219	39674900000000		32.85	12910400000000	21.9329	13791700000000				43.8	18722900000000	10.961	20699900000000		43.8	21750500000000	21.9219	21641000000000		43.8	9452780000000	14.2492	9160220000000		43.8	9877720000000
	44	18577000000000	22.2422	20169800000000		44	29448300000000	22.022	29412800000000		44	19526900000000	22.022	19519500000000		44	5029420000000	22.022	5071730000000		44	39701000000000	22.022	39676600000000		33	13511200000000	22.033	13792700000000				44	18246700000000	11.011	20677200000000		44	21950000000000	22.022	21637800000000		44	9074920000000	14.3143	9155400000000		44	9881230000000
	44.2	20246200000000	22.3433	20171200000000		44.2	28536600000000	22.1221	29413700000000		44.2	19571700000000	22.1221	19520000000000		44.2	5146550000000	22.1221	5071950000000		44.2	39728600000000	22.1221	39678300000000		33.15	14391000000000	22.1332	13793600000000				44.2	19005700000000	11.0611	20654800000000		44.2	21697700000000	22.1221	21634600000000		44.2	8928690000000	14.3794	9150660000000		44.2	10184300000000
	44.4	19918900000000	22.4444	20172500000000		44.4	30723200000000	22.2222	29414700000000		44.4	19536400000000	22.2222	19520500000000		44.4	5076800000000	22.2222	5072160000000		44.4	39824700000000	22.2222	39679900000000		33.3	14029500000000	22.2333	13794600000000				44.4	18021100000000	11.1111	20632600000000		44.4	21381800000000	22.2222	21631600000000		44.4	8503850000000	14.4444	9146010000000		44.4	9507730000000
	44.6	20685900000000	22.5455	20173800000000		44.6	29763800000000	22.3223	29415600000000		44.6	19600200000000	22.3223	19521000000000		44.6	5184920000000	22.3223	5072360000000		44.6	39796600000000	22.3223	39681500000000		33.45	13571800000000	22.3335	13795500000000				44.6	18943100000000	11.1612	20610700000000		44.6	21536600000000	22.3223	21628600000000		44.6	8604500000000	14.5095	9141430000000		44.6	9457660000000
	44.8	18748600000000	22.6467	20175100000000		44.8	30388500000000	22.4224	29416500000000		44.8	19512300000000	22.4224	19521400000000		44.8	5134520000000	22.4224	5072560000000		44.8	39716900000000	22.4224	39683100000000		33.6	12943900000000	22.4336	13796400000000				44.8	18577600000000	11.2112	20589100000000		44.8	21594300000000	22.4224	21625700000000		44.8	8329960000000	14.5746	9136920000000		44.8	9436860000000
	45	19298000000000	22.7477	20176300000000		45	28755800000000	22.5225	29417400000000		45	19404900000000	22.5225	19521900000000		45	5069990000000	22.5225	5072750000000		45	39593600000000	22.5225	39684600000000		33.75	13058100000000	22.5338	13797300000000				45	18852400000000	11.2613	20567700000000		45	21651900000000	22.5225	21622800000000		45	8633930000000	14.6396	9132500000000		45	9366950000000
	45.2	20923700000000	22.8488	20177500000000		45.2	29576800000000	22.6226	29418300000000		45.2	19621700000000	22.6226	19522300000000		45.2	5445110000000	22.6226	5072940000000		45.2	39793700000000	22.6226	39686000000000		33.9	14335000000000	22.6339	13798100000000				45.2	19259100000000	11.3113	20546500000000		45.2	21956000000000	22.6226	21620100000000		45.2	8797900000000	14.7047	9128140000000		45.2	9428740000000
	45.4	19952900000000	22.95	20178700000000		45.4	29046600000000	22.7227	29419100000000		45.4	19470200000000	22.7227	19522700000000		45.4	5103940000000	22.7227	5073120000000		45.4	39856100000000	22.7227	39687500000000		34.05	13119900000000	22.7341	13799000000000				45.4	18015900000000	11.3614	20525600000000		45.4	21623400000000	22.7227	21617400000000		45.4	9184010000000	14.7698	9123860000000		45.4	9562380000000
	45.6	19456800000000	23.0511	20179800000000		45.6	29020300000000	22.8228	29419900000000		45.6	19575700000000	22.8228	19523100000000		45.6	5345800000000	22.8228	5073290000000		45.6	39870100000000	22.8228	39688900000000		34.2	13168400000000	22.8342	13799800000000				45.6	19155800000000	11.4114	20505000000000		45.6	21095200000000	22.8228	21614700000000		45.6	8669470000000	14.8348	9119650000000		45.6	9637630000000
	45.8	20176400000000	23.1521	20180900000000		45.8	30129200000000	22.9229	29420700000000		45.8	19563900000000	22.9229	19523500000000		45.8	5181710000000	22.9229	5073470000000		45.8	39727700000000	22.9229	39690200000000		34.35	12639800000000	22.9344	13800600000000				45.8	19220600000000	11.4615	20484500000000		45.8	21636800000000	22.9229	21612200000000		45.8	8659420000000	14.8999	9115510000000		45.8	10045300000000
	46	20959300000000	23.2533	20182000000000		46	29859600000000	23.023	29421400000000		46	19630100000000	23.023	19523900000000		46	5111140000000	23.023	5073630000000		46	39968400000000	23.023	39691500000000		34.5	14341600000000	23.0345	13801400000000				46	19187800000000	11.5115	20464300000000		46	21106300000000	23.023	21609700000000		46	7513490000000	14.965	9111440000000		46	9836130000000
	46.2	19658800000000	23.3544	20183100000000		46.2	28792700000000	23.1231	29422200000000		46.2	19651300000000	23.1231	19524300000000		46.2	5170430000000	23.1231	5073800000000		46.2	39755200000000	23.1231	39692800000000		34.65	13678300000000	23.1347	13802100000000				46.2	19196500000000	11.5616	20444400000000		46.2	21732000000000	23.1231	21607300000000		46.2	8309850000000	15.03	9107440000000		46.2	9680490000000
	46.4	19709000000000	23.4555	20184100000000		46.4	30306100000000	23.2232	29422900000000		46.4	19480400000000	23.2232	19524600000000		46.4	5279460000000	23.2232	5073960000000		46.4	39885600000000	23.2232	39694000000000		34.8	15043500000000	23.2348	13802900000000				46.4	16493500000000	11.6116	20424700000000		46.4	22079000000000	23.2232	21604900000000		46.4	8038030000000	15.0951	9103500000000		46.4	9651020000000
	46.6	19403100000000	23.5566	20185100000000		46.6	29794700000000	23.3233	29423600000000		46.6	19511200000000	23.3233	19525000000000		46.6	5191600000000	23.3233	5074110000000		46.6	39631700000000	23.3233	39695200000000		34.95	13649900000000	23.335	13803600000000				46.6	18211000000000	11.6617	20405200000000		46.6	21977500000000	23.3233	21602600000000		46.6	8961630000000	15.1602	9099630000000		46.6	9434540000000
	46.8	20422400000000	23.6577	20186100000000		46.8	28352600000000	23.4234	29424300000000		46.8	19588800000000	23.4234	19525300000000		46.8	5003940000000	23.4234	5074260000000		46.8	39852500000000	23.4234	39696400000000		35.1	15052400000000	23.4351	13804300000000				46.8	17798100000000	11.7117	20386000000000		46.8	21539700000000	23.4234	21600300000000		46.8	8508250000000	15.2252	9095820000000		46.8	10055700000000
	47	19867600000000	23.7588	20187000000000		47	29863800000000	23.5235	29424900000000		47	19644100000000	23.5235	19525700000000		47	5062690000000	23.5235	5074410000000		47	39781500000000	23.5235	39697500000000		35.25	13784300000000	23.5353	13805000000000				47	18847600000000	11.7618	20366900000000		47	21341500000000	23.5235	21598100000000		47	8669250000000	15.2903	9092080000000		47	10071300000000
	47.2	21237300000000	23.8599	20188000000000		47.2	28885500000000	23.6236	29425600000000		47.2	19658200000000	23.6236	19526000000000		47.2	5056070000000	23.6236	5074550000000		47.2	39780400000000	23.6236	39698700000000		35.4	14150600000000	23.6354	13805600000000				47.2	18393100000000	11.8118	20348100000000		47.2	21363400000000	23.6236	21596000000000		47.2	9233420000000	15.3554	9088400000000		47.2	9790460000000
	47.4	20468000000000	23.961	20188900000000		47.4	29817000000000	23.7237	29426200000000		47.4	19745600000000	23.7237	19526300000000		47.4	5150970000000	23.7237	5074690000000		47.4	39830700000000	23.7237	39699700000000		35.55	13705100000000	23.7356	13806300000000				47.4	19339400000000	11.8619	20329600000000		47.4	21480100000000	23.7237	21593900000000		47.4	9539660000000	15.4204	9084780000000		47.4	9620390000000
	47.6	19321400000000	24.0621	20189800000000		47.6	29071900000000	23.8238	29426800000000		47.6	19634800000000	23.8238	19526600000000		47.6	5218370000000	23.8238	5074820000000		47.6	39713300000000	23.8238	39700800000000		35.7	13727900000000	23.8357	13806900000000				47.6	18845200000000	11.9119	20311200000000		47.6	21585900000000	23.8238	21591900000000		47.6	8742690000000	15.4855	9081220000000		47.6	9676510000000
	47.8	19202900000000	24.1632	20190600000000		47.8	29134800000000	23.9239	29427400000000		47.8	19591600000000	23.9239	19526900000000		47.8	5180160000000	23.9239	5074950000000		47.8	39889300000000	23.9239	39701800000000		35.85	13662900000000	23.9359	13807500000000				47.8	18271200000000	11.962	20293100000000		47.8	21697000000000	23.9239	21589900000000		47.8	8390560000000	15.5505	9077720000000		47.8	9777840000000
	48	20579200000000	24.2643	20191500000000		48	29023800000000	24.024	29427900000000		48	19621600000000	24.024	19527200000000		48	5110240000000	24.024	5075080000000		48	39865600000000	24.024	39702800000000		36	13928500000000	24.036	13808100000000				48	18411100000000	12.012	20275200000000		48	22057100000000	24.024	21588000000000		48	8409290000000	15.6156	9074280000000		48	9474280000000
	48.2	20222500000000	24.3654	20192300000000		48.2	28276700000000	24.1241	29428500000000		48.2	19664900000000	24.1241	19527400000000		48.2	5117960000000	24.1241	5075200000000		48.2	39684400000000	24.1241	39703800000000		36.15	13985200000000	24.1362	13808700000000				48.2	18810600000000	12.0621	20257500000000		48.2	22015800000000	24.1241	21586100000000		48.2	8480730000000	15.6807	9070900000000		48.2	9100930000000
	48.4	19826700000000	24.4665	20193100000000		48.4	29239200000000	24.2242	29429000000000		48.4	19645100000000	24.2242	19527700000000		48.4	5045550000000	24.2242	5075320000000		48.4	39780500000000	24.2242	39704700000000		36.3	13308400000000	24.2363	13809300000000				48.4	18321000000000	12.1121	20240000000000		48.4	21800600000000	24.2242	21584300000000		48.4	8606880000000	15.7457	9067570000000		48.4	9332440000000
	48.6	20608600000000	24.5676	20193900000000		48.6	27987100000000	24.3243	29429600000000		48.6	19578100000000	24.3243	19528000000000		48.6	5205070000000	24.3243	5075440000000		48.6	39920100000000	24.3243	39705600000000		36.45	13942000000000	24.3365	13809900000000				48.6	18161900000000	12.1622	20222700000000		48.6	21435500000000	24.3243	21582500000000		48.6	8937790000000	15.8108	9064300000000		48.6	9048020000000
	48.8	20419700000000	24.6687	20194600000000		48.8	29907800000000	24.4244	29430100000000		48.8	19510900000000	24.4244	19528200000000		48.8	5230710000000	24.4244	5075550000000		48.8	39851500000000	24.4244	39706500000000		36.6	13409600000000	24.4366	13810400000000				48.8	17847100000000	12.2122	20205600000000		48.8	21557200000000	24.4244	21580800000000		48.8	8309770000000	15.8759	9061080000000		48.8	10110400000000
	49	20252000000000	24.7698	20195400000000		49	29465000000000	24.5245	29430600000000		49	19606400000000	24.5245	19528500000000		49	4993230000000	24.5245	5075660000000		49	39802100000000	24.5245	39707400000000		36.75	13015400000000	24.5368	13811000000000				49	17696700000000	12.2623	20188700000000		49	21725800000000	24.5245	21579100000000		49	8117580000000	15.9409	9057920000000		49	9997760000000
	49.2	20843700000000	24.8709	20196100000000		49.2	28695700000000	24.6246	29431000000000		49.2	19523500000000	24.6246	19528700000000		49.2	5220930000000	24.6246	5075770000000		49.2	39970500000000	24.6246	39708200000000		36.9	14081400000000	24.6369	13811500000000				49.2	18718300000000	12.3123	20172100000000		49.2	21372500000000	24.6246	21577400000000		49.2	9023880000000	16.006	9054810000000		49.2	10315300000000
	49.4	20746500000000	24.972	20196800000000		49.4	28264000000000	24.7247	29431500000000		49.4	19573100000000	24.7247	19528900000000		49.4	5096060000000	24.7247	5075880000000		49.4	39854300000000	24.7247	39709000000000		37.05	13230700000000	24.7371	13812000000000				49.4	18694100000000	12.3624	20155600000000		49.4	21672100000000	24.7247	21575800000000		49.4	8605440000000	16.0711	9051750000000		49.4	9885210000000
	49.6	19969000000000	25.0731	20197500000000		49.6	29472000000000	24.8248	29432000000000		49.6	19625100000000	24.8248	19529200000000		49.6	5058860000000	24.8248	5075980000000		49.6	39725100000000	24.8248	39709800000000		37.2	14303500000000	24.8372	13812500000000				49.6	18167100000000	12.4124	20139300000000		49.6	21439500000000	24.8248	21574300000000		49.6	8880100000000	16.1361	9048740000000		49.6	9622930000000
	49.8	21255100000000	25.1742	20198100000000		49.8	29957000000000	24.9249	29432400000000		49.8	19632000000000	24.9249	19529400000000		49.8	4916440000000	24.9249	5076080000000		49.8	39796800000000	24.9249	39710600000000		37.35	13509700000000	24.9374	13813000000000				49.8	19206900000000	12.4625	20123300000000		49.8	21779800000000	24.9249	21572700000000		49.8	8445110000000	16.2012	9045780000000		49.8	10397400000000
	50	21037500000000	25.2753	20198800000000		50	28419000000000	25.025	29432800000000		50	19691800000000	25.025	19529600000000		50	4990220000000	25.025	5076170000000		50	39784100000000	25.025	39711400000000		37.5	14988400000000	25.0375	13813400000000				50	17522600000000	12.5125	20107400000000		50	21743900000000	25.025	21571200000000		50	8615760000000	16.2663	9042880000000		50	10085400000000
			25.3764	20199400000000				25.1251	29433200000000				25.1251	19529800000000				25.1251	5076270000000				25.1251	39712100000000		37.65	14346900000000	25.1377	13813900000000						12.5626	20091700000000				25.1251	21569800000000				16.3313	9040020000000
			25.4775	20200100000000				25.2252	29433600000000				25.2252	19530000000000				25.2252	5076360000000				25.2252	39712800000000		37.8	14042800000000	25.2378	13814300000000						12.6126	20076200000000				25.2252	21568400000000				16.3964	9037200000000
			25.5786	20200700000000				25.3253	29434000000000				25.3253	19530200000000				25.3253	5076450000000				25.3253	39713500000000		37.95	13861600000000	25.338	13814800000000						12.6627	20060900000000				25.3253	21567000000000				16.4615	9034440000000
			25.6797	20201300000000				25.4254	29434400000000				25.4254	19530400000000				25.4254	5076530000000				25.4254	39714200000000		38.1	14087900000000	25.4381	13815200000000						12.7127	20045800000000				25.4254	21565700000000				16.5265	9031720000000
			25.7808	20201800000000				25.5255	29434800000000				25.5255	19530500000000				25.5255	5076620000000				25.5255	39714800000000		38.25	13917600000000	25.5383	13815600000000						12.7628	20030800000000				25.5255	21564400000000				16.5916	9029040000000
			25.8819	20202400000000				25.6256	29435100000000				25.6256	19530700000000				25.6256	5076700000000				25.6256	39715500000000		38.4	13651300000000	25.6384	13816000000000						12.8128	20016100000000				25.6256	21563100000000				16.6567	9026420000000
			25.983	20202900000000				25.7257	29435500000000				25.7257	19530900000000				25.7257	5076780000000				25.7257	39716100000000		38.55	14436900000000	25.7386	13816400000000						12.8629	20001500000000				25.7257	21561800000000				16.7217	9023830000000
			26.0841	20203500000000				25.8258	29435800000000				25.8258	19531100000000				25.8258	5076860000000				25.8258	39716700000000		38.7	13554100000000	25.8387	13816800000000						12.9129	19987100000000				25.8258	21560600000000				16.7868	9021290000000
			26.1852	20204000000000				25.9259	29436200000000				25.9259	19531200000000				25.9259	5076930000000				25.9259	39717300000000		38.85	15391500000000	25.9389	13817200000000						12.963	19972900000000				25.9259	21559500000000				16.8518	9018790000000
			26.2863	20204500000000				26.026	29436500000000				26.026	19531400000000				26.026	5077000000000				26.026	39717900000000		39	13848500000000	26.039	13817500000000						13.013	19958800000000				26.026	21558300000000				16.9169	9016330000000
			26.3874	20205000000000				26.1261	29436800000000				26.1261	19531500000000				26.1261	5077070000000				26.1261	39718400000000		39.15	13798100000000	26.1392	13817900000000						13.0631	19944900000000				26.1261	21557200000000				16.982	9013910000000
			26.4885	20205500000000				26.2262	29437100000000				26.2262	19531700000000				26.2262	5077140000000				26.2262	39719000000000		39.3	14104700000000	26.2393	13818200000000						13.1131	19931200000000				26.2262	21556100000000				17.047	9011540000000
			26.5896	20205900000000				26.3263	29437400000000				26.3263	19531800000000				26.3263	5077210000000				26.3263	39719500000000		39.45	13106100000000	26.3395	13818600000000						13.1632	19917700000000				26.3263	21555000000000				17.1121	9009200000000
			26.6907	20206400000000				26.4264	29437700000000				26.4264	19531900000000				26.4264	5077280000000				26.4264	39720000000000		39.6	12594100000000	26.4396	13818900000000						13.2132	19904300000000				26.4264	21554000000000				17.1772	9006900000000
			26.7918	20206800000000				26.5265	29437900000000				26.5265	19532100000000				26.5265	5077340000000				26.5265	39720500000000		39.75	14864000000000	26.5398	13819200000000						13.2633	19891100000000				26.5265	21553000000000				17.2422	9004640000000
			26.8929	20207300000000				26.6266	29438200000000				26.6266	19532200000000				26.6266	5077400000000				26.6266	39721000000000		39.9	13833300000000	26.6399	13819500000000						13.3133	19878100000000				26.6266	21552000000000				17.3073	9002420000000
			26.994	20207700000000				26.7267	29438500000000				26.7267	19532300000000				26.7267	5077460000000				26.7267	39721400000000		40.05	13802500000000	26.7401	13819800000000						13.3634	19865200000000				26.7267	21551000000000				17.3724	9000230000000
			27.0951	20208100000000				26.8268	29438700000000				26.8268	19532500000000				26.8268	5077520000000				26.8268	39721900000000		40.2	13441400000000	26.8402	13820100000000						13.4134	19852400000000				26.8268	21550100000000				17.4374	8998080000000
			27.1962	20208500000000				26.9269	29439000000000				26.9269	19532600000000				26.9269	5077580000000				26.9269	39722300000000		40.35	13054000000000	26.9404	13820400000000						13.4635	19839900000000				26.9269	21549200000000				17.5025	8995970000000
			27.2973	20208900000000				27.027	29439200000000				27.027	19532700000000				27.027	5077630000000				27.027	39722800000000		40.5	15089000000000	27.0405	13820700000000						13.5135	19827500000000				27.027	21548300000000				17.5676	8993890000000
			27.3984	20209300000000				27.1271	29439500000000				27.1271	19532800000000				27.1271	5077690000000				27.1271	39723200000000		40.65	12470200000000	27.1407	13821000000000						13.5636	19815200000000				27.1271	21547400000000				17.6326	8991850000000
			27.4995	20209700000000				27.2272	29439700000000				27.2272	19532900000000				27.2272	5077740000000				27.2272	39723600000000		40.8	13694700000000	27.2408	13821300000000						13.6136	19803100000000				27.2272	21546600000000				17.6977	8989840000000
			27.6006	20210000000000				27.3273	29439900000000				27.3273	19533000000000				27.3273	5077790000000				27.3273	39724000000000		40.95	14479600000000	27.341	13821500000000						13.6637	19791100000000				27.3273	21545800000000				17.7628	8987870000000
			27.7017	20210400000000				27.4274	29440100000000				27.4274	19533100000000				27.4274	5077840000000				27.4274	39724400000000		41.1	13463800000000	27.4411	13821800000000						13.7137	19779300000000				27.4274	21545000000000				17.8278	8985920000000
			27.8028	20210700000000				27.5275	29440300000000				27.5275	19533200000000				27.5275	5077890000000				27.5275	39724800000000		41.25	13979500000000	27.5413	13822000000000						13.7638	19767600000000				27.5275	21544200000000				17.8929	8984010000000
			27.9039	20211100000000				27.6276	29440500000000				27.6276	19533300000000				27.6276	5077940000000				27.6276	39725100000000		41.4	13787100000000	27.6414	13822300000000						13.8138	19756100000000				27.6276	21543400000000				17.958	8982130000000
			28.005	20211400000000				27.7277	29440700000000				27.7277	19533400000000				27.7277	5077980000000				27.7277	39725500000000		41.55	14077600000000	27.7416	13822500000000						13.8639	19744700000000				27.7277	21542700000000				18.023	8980290000000
			28.1061	20211700000000				27.8278	29440900000000				27.8278	19533500000000				27.8278	5078030000000				27.8278	39725900000000		41.7	13977800000000	27.8417	13822700000000						13.9139	19733500000000				27.8278	21542000000000				18.0881	8978470000000
			28.2072	20212000000000				27.9279	29441100000000				27.9279	19533600000000				27.9279	5078070000000				27.9279	39726200000000		41.85	14409600000000	27.9419	13823000000000						13.964	19722400000000				27.9279	21541300000000				18.1532	8976690000000
			28.3083	20212300000000				28.028	29441300000000				28.028	19533700000000				28.028	5078110000000				28.028	39726500000000		42	15145400000000	28.042	13823200000000						14.014	19711400000000				28.028	21540600000000				18.2182	8974930000000
			28.4094	20212600000000				28.1281	29441500000000				28.1281	19533800000000				28.1281	5078150000000				28.1281	39726800000000		42.15	15475800000000	28.1422	13823400000000						14.0641	19700600000000				28.1281	21539900000000				18.2833	8973200000000
			28.5105	20212900000000				28.2282	29441600000000				28.2282	19533800000000				28.2282	5078190000000				28.2282	39727100000000		42.3	13924700000000	28.2423	13823600000000						14.1141	19689900000000				28.2282	21539300000000				18.3483	8971500000000
			28.6116	20213200000000				28.3283	29441800000000				28.3283	19533900000000				28.3283	5078230000000				28.3283	39727500000000		42.45	14129800000000	28.3425	13823800000000						14.1642	19679300000000				28.3283	21538600000000				18.4134	8969830000000
			28.7127	20213500000000				28.4284	29442000000000				28.4284	19534000000000				28.4284	5078270000000				28.4284	39727700000000		42.6	13974200000000	28.4426	13824000000000						14.2142	19668900000000				28.4284	21538000000000				18.4785	8968190000000
			28.8138	20213700000000				28.5285	29442100000000				28.5285	19534100000000				28.5285	5078300000000				28.5285	39728000000000		42.75	13725700000000	28.5428	13824200000000						14.2643	19658600000000				28.5285	21537400000000				18.5435	8966580000000
			28.9149	20214000000000				28.6286	29442300000000				28.6286	19534100000000				28.6286	5078340000000				28.6286	39728300000000		42.9	15540200000000	28.6429	13824400000000						14.3143	19648400000000				28.6286	21536800000000				18.6086	8964990000000
			29.016	20214300000000				28.7287	29442400000000				28.7287	19534200000000				28.7287	5078370000000				28.7287	39728600000000		43.05	12999100000000	28.7431	13824600000000						14.3644	19638400000000				28.7287	21536300000000				18.6737	8963430000000
			29.1171	20214500000000				28.8288	29442600000000				28.8288	19534300000000				28.8288	5078410000000				28.8288	39728800000000		43.2	14415900000000	28.8432	13824800000000						14.4144	19628500000000				28.8288	21535700000000				18.7387	8961890000000
			29.2182	20214700000000				28.9289	29442700000000				28.9289	19534300000000				28.9289	5078440000000				28.9289	39729100000000		43.35	14056200000000	28.9434	13824900000000						14.4645	19618700000000				28.9289	21535200000000				18.8038	8960380000000
			29.3193	20215000000000				29.029	29442800000000				29.029	19534400000000				29.029	5078470000000				29.029	39729400000000		43.5	13869300000000	29.0435	13825100000000						14.5145	19609000000000				29.029	21534600000000				18.8689	8958900000000
			29.4204	20215200000000				29.1291	29443000000000				29.1291	19534500000000				29.1291	5078500000000				29.1291	39729600000000		43.65	14607800000000	29.1437	13825300000000						14.5646	19599500000000				29.1291	21534100000000				18.9339	8957440000000
			29.5215	20215400000000				29.2292	29443100000000				29.2292	19534500000000				29.2292	5078530000000				29.2292	39729800000000		43.8	14042900000000	29.2438	13825400000000						14.6146	19590000000000				29.2292	21533600000000				18.999	8956010000000
			29.6226	20215700000000				29.3293	29443200000000				29.3293	19534600000000				29.3293	5078560000000				29.3293	39730100000000		43.95	14422500000000	29.344	13825600000000						14.6647	19580700000000				29.3293	21533100000000				19.0641	8954590000000
			29.7237	20215900000000				29.4294	29443300000000				29.4294	19534600000000				29.4294	5078590000000				29.4294	39730300000000		44.1	14170000000000	29.4441	13825800000000						14.7147	19571500000000				29.4294	21532700000000				19.1291	8953210000000
			29.8248	20216100000000				29.5295	29443400000000				29.5295	19534700000000				29.5295	5078620000000				29.5295	39730500000000		44.25	13491800000000	29.5443	13825900000000						14.7648	19562400000000				29.5295	21532200000000				19.1942	8951840000000
			29.9259	20216300000000				29.6296	29443600000000				29.6296	19534700000000				29.6296	5078650000000				29.6296	39730700000000		44.4	14318100000000	29.6444	13826100000000						14.8148	19553500000000				29.6296	21531700000000				19.2593	8950500000000
			30.027	20216500000000				29.7297	29443700000000				29.7297	19534800000000				29.7297	5078670000000				29.7297	39730900000000		44.55	12473000000000	29.7446	13826200000000						14.8649	19544600000000				29.7297	21531300000000				19.3243	8949180000000
			30.1281	20216700000000				29.8298	29443800000000				29.8298	19534800000000				29.8298	5078700000000				29.8298	39731100000000		44.7	15525900000000	29.8447	13826300000000						14.9149	19535900000000				29.8298	21530900000000				19.3894	8947880000000
			30.2292	20216900000000				29.9299	29443900000000				29.9299	19534900000000				29.9299	5078720000000				29.9299	39731300000000		44.85	14348600000000	29.9449	13826500000000						14.965	19527200000000				29.9299	21530500000000				19.4545	8946610000000
			30.3303	20217000000000				30.03	29444000000000				30.03	19534900000000				30.03	5078750000000				30.03	39731500000000		45	13494100000000	30.045	13826600000000						15.015	19518700000000				30.03	21530000000000				19.5195	8945350000000
			30.4314	20217200000000				30.1301	29444100000000				30.1301	19535000000000				30.1301	5078770000000				30.1301	39731700000000		45.15	14283800000000	30.1452	13826700000000						15.0651	19510300000000				30.1301	21529600000000				19.5846	8944120000000
			30.5325	20217400000000				30.2302	29444200000000				30.2302	19535000000000				30.2302	5078790000000				30.2302	39731900000000		45.3	14717400000000	30.2453	13826900000000						15.1151	19502000000000				30.2302	21529300000000				19.6497	8942910000000
			30.6336	20217600000000				30.3303	29444300000000				30.3303	19535100000000				30.3303	5078820000000				30.3303	39732000000000		45.45	15077700000000	30.3455	13827000000000						15.1652	19493800000000				30.3303	21528900000000				19.7147	8941710000000
			30.7347	20217700000000				30.4304	29444400000000				30.4304	19535100000000				30.4304	5078840000000				30.4304	39732200000000		45.6	14163600000000	30.4457	13827100000000						15.2152	19485700000000				30.4304	21528500000000				19.7798	8940540000000
			30.8358	20217900000000				30.5305	29444400000000				30.5305	19535100000000				30.5305	5078860000000				30.5305	39732400000000		45.75	13382800000000	30.5458	13827200000000						15.2653	19477700000000				30.5305	21528200000000				19.8448	8939390000000
			30.9369	20218000000000				30.6306	29444500000000				30.6306	19535200000000				30.6306	5078880000000				30.6306	39732500000000		45.9	15214500000000	30.6459	13827300000000						15.3153	19469700000000				30.6306	21527800000000				19.9099	8938250000000
			31.038	20218200000000				30.7307	29444600000000				30.7307	19535200000000				30.7307	5078900000000				30.7307	39732700000000		46.05	14224200000000	30.7461	13827500000000						15.3654	19461900000000				30.7307	21527500000000				19.975	8937140000000
			31.1391	20218400000000				30.8308	29444700000000				30.8308	19535300000000				30.8308	5078920000000				30.8308	39732800000000		46.2	13233100000000	30.8463	13827600000000						15.4154	19454200000000				30.8308	21527100000000				20.04	8936040000000
			31.2402	20218500000000				30.9309	29444800000000				30.9309	19535300000000				30.9309	5078940000000				30.9309	39733000000000		46.35	14203600000000	30.9464	13827700000000						15.4655	19446600000000				30.9309	21526800000000				20.1051	8934960000000
			31.3413	20218600000000				31.031	29444900000000				31.031	19535300000000				31.031	5078960000000				31.031	39733100000000		46.5	13235500000000	31.0465	13827800000000						15.5155	19439100000000				31.031	21526500000000				20.1702	8933900000000
			31.4424	20218800000000				31.1311	29444900000000				31.1311	19535400000000				31.1311	5078970000000				31.1311	39733300000000		46.65	14143500000000	31.1467	13827900000000						15.5656	19431700000000				31.1311	21526200000000				20.2352	8932860000000
			31.5435	20218900000000				31.2312	29445000000000				31.2312	19535400000000				31.2312	5078990000000				31.2312	39733400000000		46.8	13402100000000	31.2468	13828000000000						15.6156	19424400000000				31.2312	21525900000000				20.3003	8931830000000
			31.6446	20219000000000				31.3313	29445100000000				31.3313	19535400000000				31.3313	5079010000000				31.3313	39733500000000		46.95	15551400000000	31.347	13828100000000						15.6657	19417100000000				31.3313	21525600000000				20.3654	8930820000000
			31.7458	20219200000000				31.4314	29445100000000				31.4314	19535500000000				31.4314	5079030000000				31.4314	39733700000000		47.1	14209200000000	31.4472	13828200000000						15.7157	19410000000000				31.4314	21525300000000				20.4304	8929830000000
			31.8468	20219300000000				31.5315	29445200000000				31.5315	19535500000000				31.5315	5079040000000				31.5315	39733800000000		47.25	13963700000000	31.5473	13828300000000						15.7658	19402900000000				31.5315	21525000000000				20.4955	8928860000000
			31.9479	20219400000000				31.6316	29445300000000				31.6316	19535500000000				31.6316	5079060000000				31.6316	39733900000000		47.4	14393700000000	31.6474	13828300000000						15.8158	19396000000000				31.6316	21524800000000				20.5606	8927900000000
			32.0491	20219500000000				31.7317	29445300000000				31.7317	19535500000000				31.7317	5079070000000				31.7317	39734000000000		47.55	14926000000000	31.7476	13828400000000						15.8659	19389100000000				31.7317	21524500000000				20.6256	8926960000000
			32.1501	20219700000000				31.8318	29445400000000				31.8318	19535600000000				31.8318	5079090000000				31.8318	39734100000000		47.7	14406300000000	31.8478	13828500000000						15.9159	19382300000000				31.8318	21524200000000				20.6907	8926030000000
			32.2512	20219800000000				31.9319	29445400000000				31.9319	19535600000000				31.9319	5079100000000				31.9319	39734300000000		47.85	14262400000000	31.9479	13828600000000						15.966	19375600000000				31.9319	21524000000000				20.7558	8925120000000
			32.3524	20219900000000				32.032	29445500000000				32.032	19535600000000				32.032	5079110000000				32.032	39734400000000		48	14036600000000	32.0481	13828700000000						16.016	19369000000000				32.032	21523800000000				20.8208	8924220000000
			32.4534	20220000000000				32.1321	29445600000000				32.1321	19535700000000				32.1321	5079130000000				32.1321	39734500000000		48.15	12240500000000	32.1482	13828800000000						16.0661	19362500000000				32.1321	21523500000000				20.8859	8923340000000
			32.5545	20220100000000				32.2322	29445600000000				32.2322	19535700000000				32.2322	5079140000000				32.2322	39734600000000		48.3	13402800000000	32.2484	13828800000000						16.1161	19356000000000				32.2322	21523300000000				20.9509	8922470000000
			32.6557	20220200000000				32.3323	29445700000000				32.3323	19535700000000				32.3323	5079150000000				32.3323	39734700000000		48.45	13439700000000	32.3485	13828900000000						16.1662	19349700000000				32.3323	21523100000000				21.016	8921620000000
			32.7568	20220300000000				32.4324	29445700000000				32.4324	19535700000000				32.4324	5079170000000				32.4324	39734800000000		48.6	14554800000000	32.4487	13829000000000						16.2162	19343400000000				32.4324	21522800000000				21.0811	8920780000000
			32.8579	20220400000000				32.5325	29445800000000				32.5325	19535700000000				32.5325	5079180000000				32.5325	39734900000000		48.75	14118300000000	32.5488	13829100000000						16.2663	19337200000000				32.5325	21522600000000				21.1461	8919960000000
			32.959	20220500000000				32.6326	29445800000000				32.6326	19535800000000				32.6326	5079190000000				32.6326	39735000000000		48.9	13888900000000	32.6489	13829100000000						16.3163	19331000000000				32.6326	21522400000000				21.2112	8919150000000
			33.0601	20220600000000				32.7327	29445900000000				32.7327	19535800000000				32.7327	5079200000000				32.7327	39735100000000		49.05	13972900000000	32.7491	13829200000000						16.3664	19325000000000				32.7327	21522200000000				21.2763	8918350000000
			33.1612	20220700000000				32.8328	29445900000000				32.8328	19535800000000				32.8328	5079210000000				32.8328	39735100000000		49.2	13366700000000	32.8492	13829300000000						16.4164	19319000000000				32.8328	21522000000000				21.3413	8917570000000
			33.2623	20220800000000				32.9329	29445900000000				32.9329	19535800000000				32.9329	5079220000000				32.9329	39735200000000		49.35	12457200000000	32.9494	13829300000000						16.4665	19313100000000				32.9329	21521800000000				21.4064	8916800000000
			33.3634	20220800000000				33.033	29446000000000				33.033	19535800000000				33.033	5079230000000				33.033	39735300000000		49.5	14275500000000	33.0496	13829400000000						16.5165	19307300000000				33.033	21521600000000				21.4715	8916040000000
			33.4645	20220900000000				33.1331	29446000000000				33.1331	19535900000000				33.1331	5079250000000				33.1331	39735400000000		49.65	14744800000000	33.1497	13829400000000						16.5666	19301500000000				33.1331	21521500000000				21.5365	8915300000000
			33.5656	20221000000000				33.2332	29446100000000				33.2332	19535900000000				33.2332	5079260000000				33.2332	39735500000000		49.8	14694000000000	33.2499	13829500000000						16.6166	19295800000000				33.2332	21521300000000				21.6016	8914560000000
			33.6667	20221100000000				33.3333	29446100000000				33.3333	19535900000000				33.3333	5079260000000				33.3333	39735500000000		49.95	13037800000000	33.35	13829600000000						16.6667	19290200000000				33.3333	21521100000000				21.6667	8913840000000
			33.7678	20221200000000				33.4334	29446200000000				33.4334	19535900000000				33.4334	5079270000000				33.4334	39735600000000		50.1	14461700000000	33.4502	13829600000000						16.7167	19284700000000				33.4334	21520900000000				21.7317	8913140000000
			33.8689	20221200000000				33.5335	29446200000000				33.5335	19535900000000				33.5335	5079280000000				33.5335	39735700000000				33.5503	13829700000000						16.7668	19279200000000				33.5335	21520800000000				21.7968	8912440000000
			33.97	20221300000000				33.6336	29446200000000				33.6336	19535900000000				33.6336	5079290000000				33.6336	39735800000000				33.6504	13829700000000						16.8168	19273800000000				33.6336	21520600000000				21.8619	8911750000000
			34.0711	20221400000000				33.7337	29446300000000				33.7337	19536000000000				33.7337	5079300000000				33.7337	39735800000000				33.7506	13829800000000						16.8669	19268500000000				33.7337	21520500000000				21.9269	8911080000000
			34.1722	20221500000000				33.8338	29446300000000				33.8338	19536000000000				33.8338	5079310000000				33.8338	39735900000000				33.8507	13829800000000						16.9169	19263300000000				33.8338	21520300000000				21.992	8910420000000
			34.2733	20221500000000				33.9339	29446300000000				33.9339	19536000000000				33.9339	5079320000000				33.9339	39736000000000				33.9509	13829900000000						16.967	19258100000000				33.9339	21520200000000				22.0571	8909770000000
			34.3744	20221600000000				34.034	29446400000000				34.034	19536000000000				34.034	5079330000000				34.034	39736000000000				34.051	13829900000000						17.017	19252900000000				34.034	21520000000000				22.1221	8909130000000
			34.4755	20221700000000				34.1341	29446400000000				34.1341	19536000000000				34.1341	5079330000000				34.1341	39736100000000				34.1512	13830000000000						17.0671	19247900000000				34.1341	21519900000000				22.1872	8908500000000
			34.5766	20221700000000				34.2342	29446400000000				34.2342	19536000000000				34.2342	5079340000000				34.2342	39736100000000				34.2514	13830000000000						17.1171	19242900000000				34.2342	21519700000000				22.2523	8907880000000
			34.6777	20221800000000				34.3343	29446400000000				34.3343	19536000000000				34.3343	5079350000000				34.3343	39736200000000				34.3515	13830100000000						17.1672	19238000000000				34.3343	21519600000000				22.3173	8907270000000
			34.7788	20221800000000				34.4344	29446500000000				34.4344	19536100000000				34.4344	5079360000000				34.4344	39736300000000				34.4517	13830100000000						17.2172	19233100000000				34.4344	21519500000000				22.3824	8906670000000
			34.8799	20221900000000				34.5345	29446500000000				34.5345	19536100000000				34.5345	5079360000000				34.5345	39736300000000				34.5518	13830200000000						17.2673	19228300000000				34.5345	21519300000000				22.4474	8906080000000
			34.981	20222000000000				34.6346	29446500000000				34.6346	19536100000000				34.6346	5079370000000				34.6346	39736400000000				34.6519	13830200000000						17.3173	19223500000000				34.6346	21519200000000				22.5125	8905500000000
			35.0821	20222000000000				34.7347	29446600000000				34.7347	19536100000000				34.7347	5079380000000				34.7347	39736400000000				34.7521	13830200000000						17.3674	19218800000000				34.7347	21519100000000				22.5776	8904930000000
			35.1832	20222100000000				34.8348	29446600000000				34.8348	19536100000000				34.8348	5079380000000				34.8348	39736500000000				34.8522	13830300000000						17.4174	19214200000000				34.8348	21519000000000				22.6426	8904370000000
			35.2843	20222100000000				34.9349	29446600000000				34.9349	19536100000000				34.9349	5079390000000				34.9349	39736500000000				34.9524	13830300000000						17.4675	19209600000000				34.9349	21518900000000				22.7077	8903820000000
			35.3854	20222200000000				35.035	29446600000000				35.035	19536100000000				35.035	5079390000000				35.035	39736600000000				35.0525	13830400000000						17.5175	19205100000000				35.035	21518700000000				22.7728	8903280000000
			35.4865	20222200000000				35.1351	29446700000000				35.1351	19536100000000				35.1351	5079400000000				35.1351	39736600000000				35.1527	13830400000000						17.5676	19200700000000				35.1351	21518600000000				22.8378	8902750000000
			35.5876	20222300000000				35.2352	29446700000000				35.2352	19536100000000				35.2352	5079410000000				35.2352	39736600000000				35.2529	13830400000000						17.6176	19196300000000				35.2352	21518500000000				22.9029	8902230000000
			35.6887	20222300000000				35.3353	29446700000000				35.3353	19536200000000				35.3353	5079410000000				35.3353	39736700000000				35.353	13830500000000						17.6677	19191900000000				35.3353	21518400000000				22.968	8901710000000
			35.7898	20222400000000				35.4354	29446700000000				35.4354	19536200000000				35.4354	5079420000000				35.4354	39736700000000				35.4532	13830500000000						17.7177	19187700000000				35.4354	21518300000000				23.033	8901210000000
			35.8909	20222400000000				35.5355	29446700000000				35.5355	19536200000000				35.5355	5079420000000				35.5355	39736800000000				35.5533	13830500000000						17.7678	19183400000000				35.5355	21518200000000				23.0981	8900710000000
			35.992	20222500000000				35.6356	29446800000000				35.6356	19536200000000				35.6356	5079430000000				35.6356	39736800000000				35.6534	13830600000000						17.8178	19179300000000				35.6356	21518100000000				23.1632	8900220000000
			36.0931	20222500000000				35.7357	29446800000000				35.7357	19536200000000				35.7357	5079430000000				35.7357	39736900000000				35.7536	13830600000000						17.8679	19175100000000				35.7357	21518000000000				23.2282	8899740000000
			36.1942	20222500000000				35.8358	29446800000000				35.8358	19536200000000				35.8358	5079440000000				35.8358	39736900000000				35.8537	13830600000000						17.9179	19171100000000				35.8358	21517900000000				23.2933	8899270000000
			36.2953	20222600000000				35.9359	29446800000000				35.9359	19536200000000				35.9359	5079440000000				35.9359	39736900000000				35.9539	13830700000000						17.968	19167000000000				35.9359	21517900000000				23.3584	8898800000000
			36.3964	20222600000000				36.036	29446800000000				36.036	19536200000000				36.036	5079450000000				36.036	39737000000000				36.054	13830700000000						18.018	19163100000000				36.036	21517800000000				23.4234	8898340000000
			36.4975	20222700000000				36.1361	29446900000000				36.1361	19536200000000				36.1361	5079450000000				36.1361	39737000000000				36.1542	13830700000000						18.0681	19159200000000				36.1361	21517700000000				23.4885	8897890000000
			36.5986	20222700000000				36.2362	29446900000000				36.2362	19536200000000				36.2362	5079460000000				36.2362	39737000000000				36.2544	13830700000000						18.1181	19155300000000				36.2362	21517600000000				23.5536	8897450000000
			36.6997	20222700000000				36.3363	29446900000000				36.3363	19536200000000				36.3363	5079460000000				36.3363	39737100000000				36.3545	13830800000000						18.1682	19151500000000				36.3363	21517500000000				23.6186	8897020000000
			36.8008	20222800000000				36.4364	29446900000000				36.4364	19536200000000				36.4364	5079460000000				36.4364	39737100000000				36.4547	13830800000000						18.2182	19147700000000				36.4364	21517400000000				23.6837	8896590000000
			36.9019	20222800000000				36.5365	29446900000000				36.5365	19536300000000				36.5365	5079470000000				36.5365	39737100000000				36.5548	13830800000000						18.2683	19144000000000				36.5365	21517400000000				23.7488	8896170000000
			37.003	20222800000000				36.6366	29446900000000				36.6366	19536300000000				36.6366	5079470000000				36.6366	39737200000000				36.6549	13830900000000						18.3183	19140300000000				36.6366	21517300000000				23.8138	8895750000000
			37.1041	20222900000000				36.7367	29447000000000				36.7367	19536300000000				36.7367	5079480000000				36.7367	39737200000000				36.7551	13830900000000						18.3684	19136700000000				36.7367	21517200000000				23.8789	8895350000000
			37.2052	20222900000000				36.8368	29447000000000				36.8368	19536300000000				36.8368	5079480000000				36.8368	39737200000000				36.8553	13830900000000						18.4184	19133100000000				36.8368	21517200000000				23.9439	8894950000000
			37.3063	20222900000000				36.9369	29447000000000				36.9369	19536300000000				36.9369	5079480000000				36.9369	39737200000000				36.9554	13830900000000						18.4685	19129600000000				36.9369	21517100000000				24.009	8894550000000
			37.4074	20223000000000				37.037	29447000000000				37.037	19536300000000				37.037	5079490000000				37.037	39737300000000				37.0556	13831000000000						18.5185	19126100000000				37.037	21517000000000				24.0741	8894170000000
			37.5085	20223000000000				37.1371	29447000000000				37.1371	19536300000000				37.1371	5079490000000				37.1371	39737300000000				37.1557	13831000000000						18.5686	19122600000000				37.1371	21517000000000				24.1391	8893790000000
			37.6096	20223000000000				37.2372	29447000000000				37.2372	19536300000000				37.2372	5079490000000				37.2372	39737300000000				37.2559	13831000000000						18.6186	19119200000000				37.2372	21516900000000				24.2042	8893410000000
			37.7107	20223100000000				37.3373	29447000000000				37.3373	19536300000000				37.3373	5079500000000				37.3373	39737400000000				37.356	13831000000000						18.6687	19115900000000				37.3373	21516800000000				24.2693	8893050000000
			37.8118	20223100000000				37.4374	29447000000000				37.4374	19536300000000				37.4374	5079500000000				37.4374	39737400000000				37.4562	13831000000000						18.7187	19112600000000				37.4374	21516800000000				24.3343	8892690000000
			37.9129	20223100000000				37.5375	29447100000000				37.5375	19536300000000				37.5375	5079500000000				37.5375	39737400000000				37.5563	13831100000000						18.7688	19109300000000				37.5375	21516700000000				24.3994	8892330000000
			38.014	20223100000000				37.6376	29447100000000				37.6376	19536300000000				37.6376	5079510000000				37.6376	39737400000000				37.6565	13831100000000						18.8188	19106100000000				37.6376	21516700000000				24.4645	8891980000000
			38.1151	20223200000000				37.7377	29447100000000				37.7377	19536300000000				37.7377	5079510000000				37.7377	39737400000000				37.7566	13831100000000						18.8689	19102900000000				37.7377	21516600000000				24.5295	8891640000000
			38.2162	20223200000000				37.8378	29447100000000				37.8378	19536300000000				37.8378	5079510000000				37.8378	39737500000000				37.8568	13831100000000						18.9189	19099700000000				37.8378	21516500000000				24.5946	8891300000000
			38.3173	20223200000000				37.9379	29447100000000				37.9379	19536300000000				37.9379	5079510000000				37.9379	39737500000000				37.9569	13831100000000						18.969	19096600000000				37.9379	21516500000000				24.6597	8890970000000
			38.4184	20223200000000				38.038	29447100000000				38.038	19536300000000				38.038	5079520000000				38.038	39737500000000				38.0571	13831200000000						19.019	19093500000000				38.038	21516400000000				24.7247	8890640000000
			38.5195	20223300000000				38.1381	29447100000000				38.1381	19536300000000				38.1381	5079520000000				38.1381	39737500000000				38.1572	13831200000000						19.0691	19090500000000				38.1381	21516400000000				24.7898	8890320000000
			38.6206	20223300000000				38.2382	29447100000000				38.2382	19536300000000				38.2382	5079520000000				38.2382	39737600000000				38.2574	13831200000000						19.1191	19087500000000				38.2382	21516300000000				24.8548	8890000000000
			38.7217	20223300000000				38.3383	29447100000000				38.3383	19536300000000				38.3383	5079520000000				38.3383	39737600000000				38.3575	13831200000000						19.1692	19084600000000				38.3383	21516300000000				24.9199	8889690000000
			38.8228	20223300000000				38.4384	29447100000000				38.4384	19536300000000				38.4384	5079530000000				38.4384	39737600000000				38.4577	13831200000000						19.2192	19081700000000				38.4384	21516200000000				24.985	8889390000000
			38.9239	20223300000000				38.5385	29447200000000				38.5385	19536300000000				38.5385	5079530000000				38.5385	39737600000000				38.5578	13831200000000						19.2693	19078800000000				38.5385	21516200000000				25.05	8889090000000
			39.025	20223400000000				38.6386	29447200000000				38.6386	19536400000000				38.6386	5079530000000				38.6386	39737600000000				38.658	13831200000000						19.3193	19075900000000				38.6386	21516200000000				25.1151	8888790000000
			39.1261	20223400000000				38.7387	29447200000000				38.7387	19536400000000				38.7387	5079530000000				38.7387	39737600000000				38.7581	13831300000000						19.3694	19073100000000				38.7387	21516100000000				25.1802	8888500000000
			39.2272	20223400000000				38.8388	29447200000000				38.8388	19536400000000				38.8388	5079540000000				38.8388	39737700000000				38.8583	13831300000000						19.4194	19070400000000				38.8388	21516100000000				25.2452	8888210000000
			39.3283	20223400000000				38.9389	29447200000000				38.9389	19536400000000				38.9389	5079540000000				38.9389	39737700000000				38.9584	13831300000000						19.4695	19067600000000				38.9389	21516000000000				25.3103	8887930000000
			39.4294	20223400000000				39.039	29447200000000				39.039	19536400000000				39.039	5079540000000				39.039	39737700000000				39.0586	13831300000000						19.5195	19064900000000				39.039	21516000000000				25.3754	8887660000000
			39.5305	20223500000000				39.1391	29447200000000				39.1391	19536400000000				39.1391	5079540000000				39.1391	39737700000000				39.1587	13831300000000						19.5696	19062300000000				39.1391	21516000000000				25.4404	8887390000000
			39.6316	20223500000000				39.2392	29447200000000				39.2392	19536400000000				39.2392	5079540000000				39.2392	39737700000000				39.2589	13831300000000						19.6196	19059700000000				39.2392	21515900000000				25.5055	8887120000000
			39.7327	20223500000000				39.3393	29447200000000				39.3393	19536400000000				39.3393	5079550000000				39.3393	39737700000000				39.359	13831300000000						19.6697	19057100000000				39.3393	21515900000000				25.5706	8886860000000
			39.8338	20223500000000				39.4394	29447200000000				39.4394	19536400000000				39.4394	5079550000000				39.4394	39737700000000				39.4592	13831400000000						19.7197	19054500000000				39.4394	21515800000000				25.6356	8886600000000
			39.9349	20223500000000				39.5395	29447200000000				39.5395	19536400000000				39.5395	5079550000000				39.5395	39737800000000				39.5593	13831400000000						19.7698	19052000000000				39.5395	21515800000000				25.7007	8886340000000
			40.036	20223500000000				39.6396	29447200000000				39.6396	19536400000000				39.6396	5079550000000				39.6396	39737800000000				39.6595	13831400000000						19.8198	19049500000000				39.6396	21515800000000				25.7658	8886090000000
			40.1371	20223600000000				39.7397	29447200000000				39.7397	19536400000000				39.7397	5079550000000				39.7397	39737800000000				39.7596	13831400000000						19.8699	19047000000000				39.7397	21515700000000				25.8308	8885850000000
			40.2382	20223600000000				39.8398	29447200000000				39.8398	19536400000000				39.8398	5079550000000				39.8398	39737800000000				39.8598	13831400000000						19.9199	19044600000000				39.8398	21515700000000				25.8959	8885610000000
			40.3393	20223600000000				39.9399	29447300000000				39.9399	19536400000000				39.9399	5079560000000				39.9399	39737800000000				39.9599	13831400000000						19.97	19042200000000				39.9399	21515700000000				25.961	8885370000000
			40.4404	20223600000000				40.04	29447300000000				40.04	19536400000000				40.04	5079560000000				40.04	39737800000000				40.0601	13831400000000						20.02	19039800000000				40.04	21515600000000				26.026	8885140000000
			40.5415	20223600000000				40.1401	29447300000000				40.1401	19536400000000				40.1401	5079560000000				40.1401	39737800000000				40.1602	13831400000000						20.0701	19037500000000				40.1401	21515600000000				26.0911	8884910000000
			40.6426	20223600000000				40.2402	29447300000000				40.2402	19536400000000				40.2402	5079560000000				40.2402	39737800000000				40.2604	13831400000000						20.1201	19035100000000				40.2402	21515600000000				26.1562	8884680000000
			40.7437	20223600000000				40.3403	29447300000000				40.3403	19536400000000				40.3403	5079560000000				40.3403	39737900000000				40.3605	13831500000000						20.1702	19032900000000				40.3403	21515600000000				26.2212	8884460000000
			40.8448	20223700000000				40.4404	29447300000000				40.4404	19536400000000				40.4404	5079560000000				40.4404	39737900000000				40.4607	13831500000000						20.2202	19030600000000				40.4404	21515500000000				26.2863	8884240000000
			40.946	20223700000000				40.5405	29447300000000				40.5405	19536400000000				40.5405	5079560000000				40.5405	39737900000000				40.5608	13831500000000						20.2703	19028400000000				40.5405	21515500000000				26.3514	8884030000000
			41.047	20223700000000				40.6406	29447300000000				40.6406	19536400000000				40.6406	5079570000000				40.6406	39737900000000				40.661	13831500000000						20.3203	19026200000000				40.6406	21515500000000				26.4164	8883810000000
			41.1482	20223700000000				40.7407	29447300000000				40.7407	19536400000000				40.7407	5079570000000				40.7407	39737900000000				40.7611	13831500000000						20.3704	19024000000000				40.7407	21515500000000				26.4815	8883610000000
			41.2493	20223700000000				40.8408	29447300000000				40.8408	19536400000000				40.8408	5079570000000				40.8408	39737900000000				40.8613	13831500000000						20.4204	19021900000000				40.8408	21515400000000				26.5465	8883400000000
			41.3503	20223700000000				40.9409	29447300000000				40.9409	19536400000000				40.9409	5079570000000				40.9409	39737900000000				40.9614	13831500000000						20.4705	19019800000000				40.9409	21515400000000				26.6116	8883200000000
			41.4515	20223700000000				41.041	29447300000000				41.041	19536400000000				41.041	5079570000000				41.041	39737900000000				41.0616	13831500000000						20.5205	19017700000000				41.041	21515400000000				26.6767	8883000000000
			41.5525	20223700000000				41.1411	29447300000000				41.1411	19536400000000				41.1411	5079570000000				41.1411	39737900000000				41.1617	13831500000000						20.5706	19015600000000				41.1411	21515400000000				26.7417	8882810000000
			41.6536	20223800000000				41.2412	29447300000000				41.2412	19536400000000				41.2412	5079570000000				41.2412	39737900000000				41.2619	13831500000000						20.6206	19013600000000				41.2412	21515300000000				26.8068	8882620000000
			41.7548	20223800000000				41.3413	29447300000000				41.3413	19536400000000				41.3413	5079570000000				41.3413	39738000000000				41.362	13831500000000						20.6707	19011600000000				41.3413	21515300000000				26.8719	8882430000000
			41.8559	20223800000000				41.4414	29447300000000				41.4414	19536400000000				41.4414	5079570000000				41.4414	39738000000000				41.4622	13831600000000						20.7207	19009600000000				41.4414	21515300000000				26.9369	8882250000000
			41.957	20223800000000				41.5415	29447300000000				41.5415	19536400000000				41.5415	5079580000000				41.5415	39738000000000				41.5623	13831600000000						20.7708	19007700000000				41.5415	21515300000000				27.002	8882070000000
			42.0581	20223800000000				41.6416	29447300000000				41.6416	19536400000000				41.6416	5079580000000				41.6416	39738000000000				41.6625	13831600000000						20.8208	19005700000000				41.6416	21515200000000				27.0671	8881890000000
			42.1592	20223800000000				41.7417	29447300000000				41.7417	19536400000000				41.7417	5079580000000				41.7417	39738000000000				41.7626	13831600000000						20.8709	19003800000000				41.7417	21515200000000				27.1321	8881710000000
			42.2603	20223800000000				41.8418	29447300000000				41.8418	19536400000000				41.8418	5079580000000				41.8418	39738000000000				41.8628	13831600000000						20.9209	19001900000000				41.8418	21515200000000				27.1972	8881540000000
			42.3614	20223800000000				41.9419	29447300000000				41.9419	19536400000000				41.9419	5079580000000				41.9419	39738000000000				41.9629	13831600000000						20.971	19000100000000				41.9419	21515200000000				27.2623	8881370000000
			42.4625	20223800000000				42.042	29447300000000				42.042	19536400000000				42.042	5079580000000				42.042	39738000000000				42.0631	13831600000000						21.021	18998300000000				42.042	21515200000000				27.3273	8881200000000
			42.5636	20223800000000				42.1421	29447300000000				42.1421	19536400000000				42.1421	5079580000000				42.1421	39738000000000				42.1632	13831600000000						21.0711	18996400000000				42.1421	21515200000000				27.3924	8881040000000
			42.6647	20223800000000				42.2422	29447400000000				42.2422	19536400000000				42.2422	5079580000000				42.2422	39738000000000				42.2634	13831600000000						21.1211	18994700000000				42.2422	21515100000000				27.4575	8880880000000
			42.7658	20223900000000				42.3423	29447400000000				42.3423	19536400000000				42.3423	5079580000000				42.3423	39738000000000				42.3635	13831600000000						21.1712	18992900000000				42.3423	21515100000000				27.5225	8880720000000
			42.8669	20223900000000				42.4424	29447400000000				42.4424	19536400000000				42.4424	5079580000000				42.4424	39738000000000				42.4637	13831600000000						21.2212	18991200000000				42.4424	21515100000000				27.5876	8880560000000
			42.968	20223900000000				42.5425	29447400000000				42.5425	19536400000000				42.5425	5079580000000				42.5425	39738000000000				42.5638	13831600000000						21.2713	18989400000000				42.5425	21515100000000				27.6527	8880410000000
			43.0691	20223900000000				42.6426	29447400000000				42.6426	19536400000000				42.6426	5079580000000				42.6426	39738000000000				42.664	13831600000000						21.3213	18987700000000				42.6426	21515100000000				27.7177	8880260000000
			43.1702	20223900000000				42.7427	29447400000000				42.7427	19536400000000				42.7427	5079590000000				42.7427	39738000000000				42.7641	13831600000000						21.3714	18986100000000				42.7427	21515100000000				27.7828	8880110000000
			43.2713	20223900000000				42.8428	29447400000000				42.8428	19536400000000				42.8428	5079590000000				42.8428	39738100000000				42.8643	13831600000000						21.4214	18984400000000				42.8428	21515000000000				27.8479	8879970000000
			43.3724	20223900000000				42.9429	29447400000000				42.9429	19536400000000				42.9429	5079590000000				42.9429	39738100000000				42.9644	13831600000000						21.4715	18982800000000				42.9429	21515000000000				27.9129	8879820000000
			43.4735	20223900000000				43.043	29447400000000				43.043	19536400000000				43.043	5079590000000				43.043	39738100000000				43.0646	13831700000000						21.5215	18981200000000				43.043	21515000000000				27.978	8879680000000
			43.5746	20223900000000				43.1431	29447400000000				43.1431	19536400000000				43.1431	5079590000000				43.1431	39738100000000				43.1647	13831700000000						21.5716	18979600000000				43.1431	21515000000000				28.043	8879540000000
			43.6757	20223900000000				43.2432	29447400000000				43.2432	19536400000000				43.2432	5079590000000				43.2432	39738100000000				43.2649	13831700000000						21.6216	18978000000000				43.2432	21515000000000				28.1081	8879410000000
			43.7768	20223900000000				43.3433	29447400000000				43.3433	19536400000000				43.3433	5079590000000				43.3433	39738100000000				43.365	13831700000000						21.6717	18976500000000				43.3433	21515000000000				28.1732	8879270000000
			43.8779	20223900000000				43.4434	29447400000000				43.4434	19536400000000				43.4434	5079590000000				43.4434	39738100000000				43.4652	13831700000000						21.7217	18974900000000				43.4434	21515000000000				28.2382	8879140000000
			43.979	20223900000000				43.5435	29447400000000				43.5435	19536400000000				43.5435	5079590000000				43.5435	39738100000000				43.5653	13831700000000						21.7718	18973400000000				43.5435	21514900000000				28.3033	8879010000000
			44.0801	20223900000000				43.6436	29447400000000				43.6436	19536400000000				43.6436	5079590000000				43.6436	39738100000000				43.6655	13831700000000						21.8218	18971900000000				43.6436	21514900000000				28.3684	8878880000000
			44.1812	20224000000000				43.7437	29447400000000				43.7437	19536400000000				43.7437	5079590000000				43.7437	39738100000000				43.7656	13831700000000						21.8719	18970500000000				43.7437	21514900000000				28.4334	8878760000000
			44.2823	20224000000000				43.8438	29447400000000				43.8438	19536400000000				43.8438	5079590000000				43.8438	39738100000000				43.8658	13831700000000						21.9219	18969000000000				43.8438	21514900000000				28.4985	8878640000000
			44.3834	20224000000000				43.9439	29447400000000				43.9439	19536400000000				43.9439	5079590000000				43.9439	39738100000000				43.9659	13831700000000						21.972	18967600000000				43.9439	21514900000000				28.5636	8878510000000
			44.4845	20224000000000				44.044	29447400000000				44.044	19536400000000				44.044	5079590000000				44.044	39738100000000				44.0661	13831700000000						22.022	18966200000000				44.044	21514900000000				28.6286	8878390000000
			44.5856	20224000000000				44.1441	29447400000000				44.1441	19536400000000				44.1441	5079590000000				44.1441	39738100000000				44.1662	13831700000000						22.0721	18964800000000				44.1441	21514900000000				28.6937	8878280000000
			44.6867	20224000000000				44.2442	29447400000000				44.2442	19536400000000				44.2442	5079590000000				44.2442	39738100000000				44.2664	13831700000000						22.1221	18963400000000				44.2442	21514900000000				28.7588	8878160000000
			44.7878	20224000000000				44.3443	29447400000000				44.3443	19536400000000				44.3443	5079590000000				44.3443	39738100000000				44.3665	13831700000000						22.1722	18962000000000				44.3443	21514900000000				28.8238	8878050000000
			44.8889	20224000000000				44.4444	29447400000000				44.4444	19536400000000				44.4444	5079600000000				44.4444	39738100000000				44.4667	13831700000000						22.2222	18960700000000				44.4444	21514800000000				28.8889	8877940000000
			44.99	20224000000000				44.5445	29447400000000				44.5445	19536400000000				44.5445	5079600000000				44.5445	39738100000000				44.5668	13831700000000						22.2723	18959300000000				44.5445	21514800000000				28.9539	8877830000000
			45.0911	20224000000000				44.6446	29447400000000				44.6446	19536400000000				44.6446	5079600000000				44.6446	39738100000000				44.667	13831700000000						22.3223	18958000000000				44.6446	21514800000000				29.019	8877720000000
			45.1922	20224000000000				44.7447	29447400000000				44.7447	19536500000000				44.7447	5079600000000				44.7447	39738100000000				44.7671	13831700000000						22.3724	18956700000000				44.7447	21514800000000				29.0841	8877610000000
			45.2933	20224000000000				44.8448	29447400000000				44.8448	19536500000000				44.8448	5079600000000				44.8448	39738100000000				44.8673	13831700000000						22.4224	18955500000000				44.8448	21514800000000				29.1491	8877510000000
			45.3944	20224000000000				44.9449	29447400000000				44.9449	19536500000000				44.9449	5079600000000				44.9449	39738100000000				44.9674	13831700000000						22.4725	18954200000000				44.9449	21514800000000				29.2142	8877410000000
			45.4955	20224000000000				45.0451	29447400000000				45.0451	19536500000000				45.0451	5079600000000				45.0451	39738100000000				45.0676	13831700000000						22.5225	18953000000000				45.0451	21514800000000				29.2793	8877310000000
			45.5966	20224000000000				45.1452	29447400000000				45.1452	19536500000000				45.1452	5079600000000				45.1452	39738100000000				45.1677	13831700000000						22.5726	18951700000000				45.1452	21514800000000				29.3443	8877210000000
			45.6977	20224000000000				45.2452	29447400000000				45.2452	19536500000000				45.2452	5079600000000				45.2452	39738100000000				45.2679	13831700000000						22.6226	18950500000000				45.2452	21514800000000				29.4094	8877110000000
			45.7988	20224000000000				45.3454	29447400000000				45.3454	19536500000000				45.3454	5079600000000				45.3454	39738200000000				45.368	13831700000000						22.6727	18949300000000				45.3454	21514800000000				29.4745	8877020000000
			45.8999	20224000000000				45.4455	29447400000000				45.4455	19536500000000				45.4455	5079600000000				45.4455	39738200000000				45.4682	13831700000000						22.7227	18948100000000				45.4455	21514800000000				29.5395	8876920000000
			46.001	20224000000000				45.5455	29447400000000				45.5455	19536500000000				45.5455	5079600000000				45.5455	39738200000000				45.5683	13831700000000						22.7728	18947000000000				45.5455	21514800000000				29.6046	8876830000000
			46.1021	20224000000000				45.6457	29447400000000				45.6457	19536500000000				45.6457	5079600000000				45.6457	39738200000000				45.6685	13831700000000						22.8228	18945800000000				45.6457	21514700000000				29.6697	8876740000000
			46.2032	20224000000000				45.7458	29447400000000				45.7458	19536500000000				45.7458	5079600000000				45.7458	39738200000000				45.7686	13831800000000						22.8729	18944700000000				45.7458	21514700000000				29.7347	8876650000000
			46.3043	20224000000000				45.8458	29447400000000				45.8458	19536500000000				45.8458	5079600000000				45.8458	39738200000000				45.8688	13831800000000						22.9229	18943600000000				45.8458	21514700000000				29.7998	8876560000000
			46.4054	20224000000000				45.946	29447400000000				45.946	19536500000000				45.946	5079600000000				45.946	39738200000000				45.9689	13831800000000						22.973	18942500000000				45.946	21514700000000				29.8649	8876470000000
			46.5065	20224000000000				46.0461	29447400000000				46.0461	19536500000000				46.0461	5079600000000				46.0461	39738200000000				46.0691	13831800000000						23.023	18941400000000				46.0461	21514700000000				29.9299	8876390000000
			46.6076	20224100000000				46.1461	29447400000000				46.1461	19536500000000				46.1461	5079600000000				46.1461	39738200000000				46.1692	13831800000000						23.0731	18940300000000				46.1461	21514700000000				29.995	8876300000000
			46.7087	20224100000000				46.2463	29447400000000				46.2463	19536500000000				46.2463	5079600000000				46.2463	39738200000000				46.2694	13831800000000						23.1231	18939200000000				46.2463	21514700000000				30.0601	8876220000000
			46.8098	20224100000000				46.3464	29447400000000				46.3464	19536500000000				46.3464	5079600000000				46.3464	39738200000000				46.3695	13831800000000						23.1732	18938200000000				46.3464	21514700000000				30.1251	8876140000000
			46.9109	20224100000000				46.4464	29447400000000				46.4464	19536500000000				46.4464	5079600000000				46.4464	39738200000000				46.4697	13831800000000						23.2232	18937100000000				46.4464	21514700000000				30.1902	8876060000000
			47.012	20224100000000				46.5466	29447400000000				46.5466	19536500000000				46.5466	5079600000000				46.5466	39738200000000				46.5698	13831800000000						23.2733	18936100000000				46.5466	21514700000000				30.2553	8875980000000
			47.1131	20224100000000				46.6467	29447400000000				46.6467	19536500000000				46.6467	5079600000000				46.6467	39738200000000				46.67	13831800000000						23.3233	18935100000000				46.6467	21514700000000				30.3203	8875910000000
			47.2142	20224100000000				46.7467	29447400000000				46.7467	19536500000000				46.7467	5079600000000				46.7467	39738200000000				46.7701	13831800000000						23.3734	18934100000000				46.7467	21514700000000				30.3854	8875830000000
			47.3153	20224100000000				46.8469	29447400000000				46.8469	19536500000000				46.8469	5079600000000				46.8469	39738200000000				46.8703	13831800000000						23.4234	18933100000000				46.8469	21514700000000				30.4505	8875760000000
			47.4164	20224100000000				46.947	29447400000000				46.947	19536500000000				46.947	5079600000000				46.947	39738200000000				46.9704	13831800000000						23.4735	18932100000000				46.947	21514700000000				30.5155	8875680000000
			47.5175	20224100000000				47.047	29447400000000				47.047	19536500000000				47.047	5079600000000				47.047	39738200000000				47.0706	13831800000000						23.5235	18931200000000				47.047	21514700000000				30.5806	8875610000000
			47.6186	20224100000000				47.1472	29447400000000				47.1472	19536500000000				47.1472	5079600000000				47.1472	39738200000000				47.1707	13831800000000						23.5736	18930200000000				47.1472	21514700000000				30.6456	8875540000000
			47.7197	20224100000000				47.2473	29447400000000				47.2473	19536500000000				47.2473	5079600000000				47.2473	39738200000000				47.2709	13831800000000						23.6236	18929300000000				47.2473	21514700000000				30.7107	8875470000000
			47.8208	20224100000000				47.3473	29447400000000				47.3473	19536500000000				47.3473	5079600000000				47.3473	39738200000000				47.371	13831800000000						23.6737	18928400000000				47.3473	21514700000000				30.7758	8875400000000
			47.9219	20224100000000				47.4475	29447400000000				47.4475	19536500000000				47.4475	5079600000000				47.4475	39738200000000				47.4712	13831800000000						23.7237	18927500000000				47.4475	21514600000000				30.8408	8875340000000
			48.023	20224100000000				47.5476	29447400000000				47.5476	19536500000000				47.5476	5079600000000				47.5476	39738200000000				47.5713	13831800000000						23.7738	18926600000000				47.5476	21514600000000				30.9059	8875270000000
			48.1241	20224100000000				47.6476	29447400000000				47.6476	19536500000000				47.6476	5079600000000				47.6476	39738200000000				47.6715	13831800000000						23.8238	18925700000000				47.6476	21514600000000				30.971	8875200000000
			48.2252	20224100000000				47.7478	29447400000000				47.7478	19536500000000				47.7478	5079610000000				47.7478	39738200000000				47.7716	13831800000000						23.8739	18924800000000				47.7478	21514600000000				31.036	8875140000000
			48.3263	20224100000000				47.8479	29447400000000				47.8479	19536500000000				47.8479	5079610000000				47.8479	39738200000000				47.8718	13831800000000						23.9239	18923900000000				47.8479	21514600000000				31.1011	8875080000000
			48.4274	20224100000000				47.9479	29447400000000				47.9479	19536500000000				47.9479	5079610000000				47.9479	39738200000000				47.9719	13831800000000						23.974	18923100000000				47.9479	21514600000000				31.1662	8875020000000
			48.5285	20224100000000				48.0481	29447400000000				48.0481	19536500000000				48.0481	5079610000000				48.0481	39738200000000				48.0721	13831800000000						24.024	18922200000000				48.0481	21514600000000				31.2312	8874950000000
			48.6296	20224100000000				48.1482	29447400000000				48.1482	19536500000000				48.1482	5079610000000				48.1482	39738200000000				48.1722	13831800000000						24.0741	18921400000000				48.1482	21514600000000				31.2963	8874890000000
			48.7307	20224100000000				48.2482	29447400000000				48.2482	19536500000000				48.2482	5079610000000				48.2482	39738200000000				48.2724	13831800000000						24.1241	18920600000000				48.2482	21514600000000				31.3614	8874840000000
			48.8318	20224100000000				48.3484	29447400000000				48.3484	19536500000000				48.3484	5079610000000				48.3484	39738200000000				48.3725	13831800000000						24.1742	18919800000000				48.3484	21514600000000				31.4264	8874780000000
			48.9329	20224100000000				48.4485	29447400000000				48.4485	19536500000000				48.4485	5079610000000				48.4485	39738200000000				48.4727	13831800000000						24.2242	18919000000000				48.4485	21514600000000				31.4915	8874720000000
			49.034	20224100000000				48.5485	29447400000000				48.5485	19536500000000				48.5485	5079610000000				48.5485	39738200000000				48.5728	13831800000000						24.2743	18918200000000				48.5485	21514600000000				31.5566	8874670000000
			49.1351	20224100000000				48.6487	29447400000000				48.6487	19536500000000				48.6487	5079610000000				48.6487	39738200000000				48.673	13831800000000						24.3243	18917400000000				48.6487	21514600000000				31.6216	8874610000000
			49.2362	20224100000000				48.7488	29447400000000				48.7488	19536500000000				48.7488	5079610000000				48.7488	39738200000000				48.7731	13831800000000						24.3744	18916600000000				48.7488	21514600000000				31.6867	8874560000000
			49.3373	20224100000000				48.8488	29447400000000				48.8488	19536500000000				48.8488	5079610000000				48.8488	39738200000000				48.8733	13831800000000						24.4244	18915800000000				48.8488	21514600000000				31.7518	8874500000000
			49.4384	20224100000000				48.949	29447400000000				48.949	19536500000000				48.949	5079610000000				48.949	39738200000000				48.9734	13831800000000						24.4745	18915100000000				48.949	21514600000000				31.8168	8874450000000
			49.5395	20224100000000				49.0491	29447400000000				49.0491	19536500000000				49.0491	5079610000000				49.0491	39738200000000				49.0736	13831800000000						24.5245	18914400000000				49.0491	21514600000000				31.8819	8874400000000
			49.6406	20224100000000				49.1491	29447400000000				49.1491	19536500000000				49.1491	5079610000000				49.1491	39738200000000				49.1737	13831800000000						24.5746	18913600000000				49.1491	21514600000000				31.947	8874350000000
			49.7417	20224100000000				49.2493	29447400000000				49.2493	19536500000000				49.2493	5079610000000				49.2493	39738200000000				49.2739	13831800000000						24.6246	18912900000000				49.2493	21514600000000				32.012	8874300000000
			49.8428	20224100000000				49.3494	29447400000000				49.3494	19536500000000				49.3494	5079610000000				49.3494	39738200000000				49.374	13831800000000						24.6747	18912200000000				49.3494	21514600000000				32.0771	8874250000000
			49.9439	20224100000000				49.4494	29447400000000				49.4494	19536500000000				49.4494	5079610000000				49.4494	39738200000000				49.4742	13831800000000						24.7247	18911500000000				49.4494	21514600000000				32.1421	8874200000000
			50.0451	20224100000000				49.5496	29447400000000				49.5496	19536500000000				49.5496	5079610000000				49.5496	39738200000000				49.5743	13831800000000						24.7748	18910800000000				49.5496	21514600000000				32.2072	8874160000000
								49.6497	29447400000000				49.6497	19536500000000				49.6497	5079610000000				49.6497	39738200000000				49.6745	13831800000000						24.8248	18910100000000				49.6497	21514600000000				32.2723	8874110000000
								49.7497	29447400000000				49.7497	19536500000000				49.7497	5079610000000				49.7497	39738200000000				49.7746	13831800000000						24.8749	18909400000000				49.7497	21514600000000				32.3373	8874060000000
								49.8499	29447400000000				49.8499	19536500000000				49.8499	5079610000000				49.8499	39738200000000				49.8748	13831800000000						24.9249	18908800000000				49.8499	21514600000000				32.4024	8874020000000
								49.95	29447400000000				49.95	19536500000000				49.95	5079610000000				49.95	39738200000000				49.9749	13831800000000						24.975	18908100000000				49.95	21514600000000				32.4675	8873970000000
								50.05	29447400000000				50.05	19536500000000				50.05	5079610000000				50.05	39738200000000				50.0751	13831800000000						25.025	18907400000000				50.05	21514600000000				32.5325	8873930000000
																																			25.0751	18906800000000									32.5976	8873890000000
																																			25.1251	18906200000000									32.6627	8873850000000
																																			25.1752	18905500000000									32.7277	8873800000000
																																			25.2252	18904900000000									32.7928	8873760000000
																																			25.2753	18904300000000									32.8579	8873720000000
																																			25.3253	18903700000000									32.9229	8873680000000
																																			25.3754	18903100000000									32.988	8873650000000
																																			25.4254	18902500000000									33.053	8873610000000
																																			25.4755	18901900000000									33.1181	8873570000000
																																			25.5255	18901400000000									33.1832	8873530000000
																																			25.5756	18900800000000									33.2482	8873500000000
																																			25.6256	18900200000000									33.3133	8873460000000
																																			25.6757	18899700000000									33.3784	8873430000000
																																			25.7257	18899100000000									33.4434	8873390000000
																																			25.7758	18898600000000									33.5085	8873360000000
																																			25.8258	18898100000000									33.5736	8873330000000
																																			25.8759	18897600000000									33.6386	8873290000000
																																			25.9259	18897000000000									33.7037	8873260000000
																																			25.976	18896500000000									33.7688	8873230000000
																																			26.026	18896000000000									33.8338	8873200000000
																																			26.0761	18895500000000									33.8989	8873170000000
																																			26.1261	18895000000000									33.964	8873140000000
																																			26.1762	18894600000000									34.029	8873110000000
																																			26.2262	18894100000000									34.0941	8873080000000
																																			26.2763	18893600000000									34.1592	8873050000000
																																			26.3263	18893100000000									34.2242	8873020000000
																																			26.3764	18892700000000									34.2893	8873000000000
																																			26.4264	18892200000000									34.3543	8872970000000
																																			26.4765	18891800000000									34.4194	8872940000000
																																			26.5265	18891300000000									34.4845	8872920000000
																																			26.5766	18890900000000									34.5496	8872890000000
																																			26.6266	18890500000000									34.6146	8872860000000
																																			26.6767	18890000000000									34.6797	8872840000000
																																			26.7267	18889600000000									34.7447	8872810000000
																																			26.7768	18889200000000									34.8098	8872790000000
																																			26.8268	18888800000000									34.8749	8872770000000
																																			26.8769	18888400000000									34.9399	8872740000000
																																			26.9269	18888000000000									35.005	8872720000000
																																			26.977	18887600000000									35.0701	8872700000000
																																			27.027	18887200000000									35.1351	8872680000000
																																			27.0771	18886800000000									35.2002	8872650000000
																																			27.1271	18886400000000									35.2653	8872630000000
																																			27.1772	18886100000000									35.3303	8872610000000
																																			27.2272	18885700000000									35.3954	8872590000000
																																			27.2773	18885300000000									35.4605	8872570000000
																																			27.3273	18885000000000									35.5255	8872550000000
																																			27.3774	18884600000000									35.5906	8872530000000
																																			27.4274	18884300000000									35.6557	8872510000000
																																			27.4775	18883900000000									35.7207	8872490000000
																																			27.5275	18883600000000									35.7858	8872470000000
																																			27.5776	18883200000000									35.8509	8872460000000
																																			27.6276	18882900000000									35.9159	8872440000000
																																			27.6777	18882600000000									35.981	8872420000000
																																			27.7277	18882300000000									36.0461	8872400000000
																																			27.7778	18881900000000									36.1111	8872380000000
																																			27.8278	18881600000000									36.1762	8872370000000
																																			27.8779	18881300000000									36.2412	8872350000000
																																			27.9279	18881000000000									36.3063	8872330000000
																																			27.978	18880700000000									36.3714	8872320000000
																																			28.028	18880400000000									36.4364	8872300000000
																																			28.0781	18880100000000									36.5015	8872290000000
																																			28.1281	18879800000000									36.5666	8872270000000
																																			28.1782	18879500000000									36.6316	8872260000000
																																			28.2282	18879200000000									36.6967	8872240000000
																																			28.2783	18879000000000									36.7618	8872230000000
																																			28.3283	18878700000000									36.8268	8872210000000
																																			28.3784	18878400000000									36.8919	8872200000000
																																			28.4284	18878100000000									36.957	8872190000000
																																			28.4785	18877900000000									37.022	8872170000000
																																			28.5285	18877600000000									37.0871	8872160000000
																																			28.5786	18877300000000									37.1521	8872150000000
																																			28.6286	18877100000000									37.2172	8872130000000
																																			28.6787	18876800000000									37.2823	8872120000000
																																			28.7287	18876600000000									37.3473	8872110000000
																																			28.7788	18876300000000									37.4124	8872090000000
																																			28.8288	18876100000000									37.4775	8872080000000
																																			28.8789	18875900000000									37.5425	8872070000000
																																			28.9289	18875600000000									37.6076	8872060000000
																																			28.979	18875400000000									37.6727	8872050000000
																																			29.029	18875100000000									37.7377	8872040000000
																																			29.0791	18874900000000									37.8028	8872020000000
																																			29.1291	18874700000000									37.8679	8872010000000
																																			29.1792	18874500000000									37.9329	8872000000000
																																			29.2292	18874300000000									37.998	8871990000000
																																			29.2793	18874000000000									38.0631	8871980000000
																																			29.3293	18873800000000									38.1281	8871970000000
																																			29.3794	18873600000000									38.1932	8871960000000
																																			29.4294	18873400000000									38.2583	8871950000000
																																			29.4795	18873200000000									38.3233	8871940000000
																																			29.5295	18873000000000									38.3884	8871930000000
																																			29.5796	18872800000000									38.4534	8871920000000
																																			29.6296	18872600000000									38.5185	8871910000000
																																			29.6797	18872400000000									38.5836	8871900000000
																																			29.7297	18872200000000									38.6487	8871900000000
																																			29.7798	18872000000000									38.7137	8871890000000
																																			29.8298	18871800000000									38.7788	8871880000000
																																			29.8799	18871600000000									38.8438	8871870000000
																																			29.9299	18871500000000									38.9089	8871860000000
																																			29.98	18871300000000									38.974	8871850000000
																																			30.03	18871100000000									39.039	8871850000000
																																			30.0801	18870900000000									39.1041	8871840000000
																																			30.1301	18870700000000									39.1692	8871830000000
																																			30.1802	18870600000000									39.2342	8871820000000
																																			30.2302	18870400000000									39.2993	8871810000000
																																			30.2803	18870200000000									39.3644	8871810000000
																																			30.3303	18870100000000									39.4294	8871800000000
																																			30.3804	18869900000000									39.4945	8871790000000
																																			30.4304	18869700000000									39.5596	8871790000000
																																			30.4805	18869600000000									39.6246	8871780000000
																																			30.5305	18869400000000									39.6897	8871770000000
																																			30.5806	18869300000000									39.7548	8871760000000
																																			30.6306	18869100000000									39.8198	8871760000000
																																			30.6807	18869000000000									39.8849	8871750000000
																																			30.7307	18868800000000									39.95	8871750000000
																																			30.7808	18868700000000									40.015	8871740000000
																																			30.8308	18868500000000									40.0801	8871730000000
																																			30.8809	18868400000000									40.1452	8871730000000
																																			30.9309	18868200000000									40.2102	8871720000000
																																			30.981	18868100000000									40.2753	8871720000000
																																			31.031	18868000000000									40.3403	8871710000000
																																			31.0811	18867800000000									40.4054	8871700000000
																																			31.1311	18867700000000									40.4705	8871700000000
																																			31.1812	18867600000000									40.5355	8871690000000
																																			31.2312	18867400000000									40.6006	8871690000000
																																			31.2813	18867300000000									40.6657	8871680000000
																																			31.3313	18867200000000									40.7307	8871680000000
																																			31.3814	18867000000000									40.7958	8871670000000
																																			31.4314	18866900000000									40.8609	8871670000000
																																			31.4815	18866800000000									40.9259	8871660000000
																																			31.5315	18866700000000									40.991	8871660000000
																																			31.5816	18866600000000									41.0561	8871650000000
																																			31.6316	18866400000000									41.1211	8871650000000
																																			31.6817	18866300000000									41.1862	8871640000000
																																			31.7317	18866200000000									41.2512	8871640000000
																																			31.7818	18866100000000									41.3163	8871630000000
																																			31.8318	18866000000000									41.3814	8871630000000
																																			31.8819	18865900000000									41.4464	8871620000000
																																			31.9319	18865800000000									41.5115	8871620000000
																																			31.982	18865600000000									41.5766	8871620000000
																																			32.032	18865500000000									41.6416	8871610000000
																																			32.0821	18865400000000									41.7067	8871610000000
																																			32.1321	18865300000000									41.7718	8871600000000
																																			32.1822	18865200000000									41.8368	8871600000000
																																			32.2322	18865100000000									41.9019	8871600000000
																																			32.2823	18865000000000									41.967	8871590000000
																																			32.3323	18864900000000									42.032	8871590000000
																																			32.3824	18864800000000									42.0971	8871580000000
																																			32.4324	18864700000000									42.1622	8871580000000
																																			32.4825	18864600000000									42.2272	8871580000000
																																			32.5325	18864500000000									42.2923	8871570000000
																																			32.5826	18864500000000									42.3574	8871570000000
																																			32.6326	18864400000000									42.4224	8871570000000
																																			32.6827	18864300000000									42.4875	8871560000000
																																			32.7327	18864200000000									42.5525	8871560000000
																																			32.7828	18864100000000									42.6176	8871560000000
																																			32.8328	18864000000000									42.6827	8871550000000
																																			32.8829	18863900000000									42.7478	8871550000000
																																			32.9329	18863800000000									42.8128	8871550000000
																																			32.983	18863800000000									42.8779	8871550000000
																																			33.033	18863700000000									42.9429	8871540000000
																																			33.0831	18863600000000									43.008	8871540000000
																																			33.1331	18863500000000									43.0731	8871540000000
																																			33.1832	18863400000000									43.1381	8871530000000
																																			33.2332	18863400000000									43.2032	8871530000000
																																			33.2833	18863300000000									43.2683	8871530000000
																																			33.3333	18863200000000									43.3333	8871530000000
																																			33.3834	18863100000000									43.3984	8871520000000
																																			33.4334	18863100000000									43.4635	8871520000000
																																			33.4835	18863000000000									43.5285	8871520000000
																																			33.5335	18862900000000									43.5936	8871520000000
																																			33.5836	18862800000000									43.6587	8871510000000
																																			33.6336	18862800000000									43.7237	8871510000000
																																			33.6837	18862700000000									43.7888	8871510000000
																																			33.7337	18862600000000									43.8539	8871510000000
																																			33.7838	18862600000000									43.9189	8871500000000
																																			33.8338	18862500000000									43.984	8871500000000
																																			33.8839	18862400000000									44.0491	8871500000000
																																			33.9339	18862400000000									44.1141	8871500000000
																																			33.984	18862300000000									44.1792	8871490000000
																																			34.034	18862200000000									44.2442	8871490000000
																																			34.0841	18862200000000									44.3093	8871490000000
																																			34.1341	18862100000000									44.3744	8871490000000
																																			34.1842	18862000000000									44.4394	8871490000000
																																			34.2342	18862000000000									44.5045	8871480000000
																																			34.2843	18861900000000									44.5696	8871480000000
																																			34.3343	18861900000000									44.6346	8871480000000
																																			34.3844	18861800000000									44.6997	8871480000000
																																			34.4344	18861800000000									44.7648	8871480000000
																																			34.4845	18861700000000									44.8298	8871480000000
																																			34.5345	18861600000000									44.8949	8871470000000
																																			34.5846	18861600000000									44.96	8871470000000
																																			34.6346	18861500000000									45.025	8871470000000
																																			34.6847	18861500000000									45.0901	8871470000000
																																			34.7347	18861400000000									45.1552	8871470000000
																																			34.7848	18861400000000									45.2202	8871470000000
																																			34.8348	18861300000000									45.2853	8871460000000
																																			34.8849	18861300000000									45.3503	8871460000000
																																			34.9349	18861200000000									45.4154	8871460000000
																																			34.985	18861200000000									45.4805	8871460000000
																																			35.035	18861100000000									45.5455	8871460000000
																																			35.0851	18861100000000									45.6106	8871460000000
																																			35.1351	18861000000000									45.6757	8871450000000
																																			35.1852	18861000000000									45.7407	8871450000000
																																			35.2352	18860900000000									45.8058	8871450000000
																																			35.2853	18860900000000									45.8709	8871450000000
																																			35.3353	18860800000000									45.9359	8871450000000
																																			35.3854	18860800000000									46.001	8871450000000
																																			35.4354	18860700000000									46.0661	8871450000000
																																			35.4855	18860700000000									46.1311	8871440000000
																																			35.5355	18860700000000									46.1962	8871440000000
																																			35.5856	18860600000000									46.2613	8871440000000
																																			35.6356	18860600000000									46.3263	8871440000000
																																			35.6857	18860500000000									46.3914	8871440000000
																																			35.7357	18860500000000									46.4565	8871440000000
																																			35.7858	18860500000000									46.5215	8871440000000
																																			35.8358	18860400000000									46.5866	8871440000000
																																			35.8859	18860400000000									46.6516	8871440000000
																																			35.9359	18860300000000									46.7167	8871430000000
																																			35.986	18860300000000									46.7818	8871430000000
																																			36.036	18860300000000									46.8469	8871430000000
																																			36.0861	18860200000000									46.9119	8871430000000
																																			36.1361	18860200000000									46.977	8871430000000
																																			36.1862	18860100000000									47.042	8871430000000
																																			36.2362	18860100000000									47.1071	8871430000000
																																			36.2863	18860100000000									47.1722	8871430000000
																																			36.3363	18860000000000									47.2372	8871430000000
																																			36.3864	18860000000000									47.3023	8871430000000
																																			36.4364	18860000000000									47.3674	8871420000000
																																			36.4865	18859900000000									47.4324	8871420000000
																																			36.5365	18859900000000									47.4975	8871420000000
																																			36.5866	18859900000000									47.5626	8871420000000
																																			36.6366	18859800000000									47.6276	8871420000000
																																			36.6867	18859800000000									47.6927	8871420000000
																																			36.7367	18859800000000									47.7578	8871420000000
																																			36.7868	18859700000000									47.8228	8871420000000
																																			36.8368	18859700000000									47.8879	8871420000000
																																			36.8869	18859700000000									47.953	8871420000000
																																			36.9369	18859700000000									48.018	8871420000000
																																			36.987	18859600000000									48.0831	8871410000000
																																			37.037	18859600000000									48.1482	8871410000000
																																			37.0871	18859600000000									48.2132	8871410000000
																																			37.1371	18859500000000									48.2783	8871410000000
																																			37.1872	18859500000000									48.3433	8871410000000
																																			37.2372	18859500000000									48.4084	8871410000000
																																			37.2873	18859500000000									48.4735	8871410000000
																																			37.3373	18859400000000									48.5385	8871410000000
																																			37.3874	18859400000000									48.6036	8871410000000
																																			37.4374	18859400000000									48.6687	8871410000000
																																			37.4875	18859300000000									48.7337	8871410000000
																																			37.5375	18859300000000									48.7988	8871410000000
																																			37.5876	18859300000000									48.8639	8871410000000
																																			37.6376	18859300000000									48.9289	8871410000000
																																			37.6877	18859200000000									48.994	8871410000000
																																			37.7377	18859200000000									49.0591	8871400000000
																																			37.7878	18859200000000									49.1241	8871400000000
																																			37.8378	18859200000000									49.1892	8871400000000
																																			37.8879	18859200000000									49.2542	8871400000000
																																			37.9379	18859100000000									49.3193	8871400000000
																																			37.988	18859100000000									49.3844	8871400000000
																																			38.038	18859100000000									49.4494	8871400000000
																																			38.0881	18859100000000									49.5145	8871400000000
																																			38.1381	18859000000000									49.5796	8871400000000
																																			38.1882	18859000000000									49.6446	8871400000000
																																			38.2382	18859000000000									49.7097	8871400000000
																																			38.2883	18859000000000									49.7748	8871400000000
																																			38.3383	18859000000000									49.8398	8871400000000
																																			38.3884	18858900000000									49.9049	8871400000000
																																			38.4384	18858900000000									49.97	8871400000000
																																			38.4885	18858900000000									50.035	8871400000000
																																			38.5385	18858900000000
																																			38.5886	18858900000000
																																			38.6386	18858800000000
																																			38.6887	18858800000000
																																			38.7387	18858800000000
																																			38.7888	18858800000000
																																			38.8388	18858800000000
																																			38.8889	18858700000000
																																			38.9389	18858700000000
																																			38.989	18858700000000
																																			39.039	18858700000000
																																			39.0891	18858700000000
																																			39.1391	18858700000000
																																			39.1892	18858600000000
																																			39.2392	18858600000000
																																			39.2893	18858600000000
																																			39.3393	18858600000000
																																			39.3894	18858600000000
																																			39.4394	18858600000000
																																			39.4895	18858500000000
																																			39.5395	18858500000000
																																			39.5896	18858500000000
																																			39.6396	18858500000000
																																			39.6897	18858500000000
																																			39.7397	18858500000000
																																			39.7898	18858500000000
																																			39.8398	18858400000000
																																			39.8899	18858400000000
																																			39.9399	18858400000000
																																			39.99	18858400000000
																																			40.04	18858400000000
																																			40.0901	18858400000000
																																			40.1401	18858400000000
																																			40.1902	18858300000000
																																			40.2402	18858300000000
																																			40.2903	18858300000000
																																			40.3403	18858300000000
																																			40.3904	18858300000000
																																			40.4404	18858300000000
																																			40.4905	18858300000000
																																			40.5405	18858300000000
																																			40.5906	18858200000000
																																			40.6406	18858200000000
																																			40.6907	18858200000000
																																			40.7407	18858200000000
																																			40.7908	18858200000000
																																			40.8408	18858200000000
																																			40.8909	18858200000000
																																			40.9409	18858200000000
																																			40.991	18858200000000
																																			41.041	18858100000000
																																			41.0911	18858100000000
																																			41.1411	18858100000000
																																			41.1912	18858100000000
																																			41.2412	18858100000000
																																			41.2913	18858100000000
																																			41.3413	18858100000000
																																			41.3914	18858100000000
																																			41.4414	18858100000000
																																			41.4915	18858100000000
																																			41.5415	18858000000000
																																			41.5916	18858000000000
																																			41.6416	18858000000000
																																			41.6917	18858000000000
																																			41.7417	18858000000000
																																			41.7918	18858000000000
																																			41.8418	18858000000000
																																			41.8919	18858000000000
																																			41.9419	18858000000000
																																			41.992	18858000000000
																																			42.042	18858000000000
																																			42.0921	18858000000000
																																			42.1421	18857900000000
																																			42.1922	18857900000000
																																			42.2422	18857900000000
																																			42.2923	18857900000000
																																			42.3423	18857900000000
																																			42.3924	18857900000000
																																			42.4424	18857900000000
																																			42.4925	18857900000000
																																			42.5425	18857900000000
																																			42.5926	18857900000000
																																			42.6426	18857900000000
																																			42.6927	18857900000000
																																			42.7427	18857900000000
																																			42.7928	18857900000000
																																			42.8428	18857800000000
																																			42.8929	18857800000000
																																			42.9429	18857800000000
																																			42.993	18857800000000
																																			43.043	18857800000000
																																			43.0931	18857800000000
																																			43.1431	18857800000000
																																			43.1932	18857800000000
																																			43.2432	18857800000000
																																			43.2933	18857800000000
																																			43.3433	18857800000000
																																			43.3934	18857800000000
																																			43.4434	18857800000000
																																			43.4935	18857800000000
																																			43.5435	18857800000000
																																			43.5936	18857800000000
																																			43.6436	18857800000000
																																			43.6937	18857800000000
																																			43.7437	18857700000000
																																			43.7938	18857700000000
																																			43.8438	18857700000000
																																			43.8939	18857700000000
																																			43.9439	18857700000000
																																			43.994	18857700000000
																																			44.044	18857700000000
																																			44.0941	18857700000000
																																			44.1441	18857700000000
																																			44.1942	18857700000000
																																			44.2442	18857700000000
																																			44.2943	18857700000000
																																			44.3443	18857700000000
																																			44.3944	18857700000000
																																			44.4444	18857700000000
																																			44.4945	18857700000000
																																			44.5445	18857700000000
																																			44.5946	18857700000000
																																			44.6446	18857700000000
																																			44.6947	18857700000000
																																			44.7447	18857700000000
																																			44.7948	18857700000000
																																			44.8448	18857600000000
																																			44.8949	18857600000000
																																			44.9449	18857600000000
																																			44.995	18857600000000
																																			45.0451	18857600000000
																																			45.0951	18857600000000
																																			45.1452	18857600000000
																																			45.1952	18857600000000
																																			45.2452	18857600000000
																																			45.2953	18857600000000
																																			45.3454	18857600000000
																																			45.3954	18857600000000
																																			45.4455	18857600000000
																																			45.4955	18857600000000
																																			45.5455	18857600000000
																																			45.5956	18857600000000
																																			45.6457	18857600000000
																																			45.6957	18857600000000
																																			45.7458	18857600000000
																																			45.7958	18857600000000
																																			45.8458	18857600000000
																																			45.8959	18857600000000
																																			45.946	18857600000000
																																			45.996	18857600000000
																																			46.0461	18857600000000
																																			46.0961	18857600000000
																																			46.1461	18857600000000
																																			46.1962	18857600000000
																																			46.2463	18857600000000
																																			46.2963	18857600000000
																																			46.3464	18857600000000
																																			46.3964	18857500000000
																																			46.4464	18857500000000
																																			46.4965	18857500000000
																																			46.5466	18857500000000
																																			46.5966	18857500000000
																																			46.6467	18857500000000
																																			46.6967	18857500000000
																																			46.7467	18857500000000
																																			46.7968	18857500000000
																																			46.8469	18857500000000
																																			46.8969	18857500000000
																																			46.947	18857500000000
																																			46.997	18857500000000
																																			47.047	18857500000000
																																			47.0971	18857500000000
																																			47.1472	18857500000000
																																			47.1972	18857500000000
																																			47.2473	18857500000000
																																			47.2973	18857500000000
																																			47.3473	18857500000000
																																			47.3974	18857500000000
																																			47.4475	18857500000000
																																			47.4975	18857500000000
																																			47.5476	18857500000000
																																			47.5976	18857500000000
																																			47.6476	18857500000000
																																			47.6977	18857500000000
																																			47.7478	18857500000000
																																			47.7978	18857500000000
																																			47.8479	18857500000000
																																			47.8979	18857500000000
																																			47.9479	18857500000000
																																			47.998	18857500000000
																																			48.0481	18857500000000
																																			48.0981	18857500000000
																																			48.1482	18857500000000
																																			48.1982	18857500000000
																																			48.2482	18857500000000
																																			48.2983	18857500000000
																																			48.3484	18857500000000
																																			48.3984	18857500000000
																																			48.4485	18857500000000
																																			48.4985	18857500000000
																																			48.5485	18857500000000
																																			48.5986	18857500000000
																																			48.6487	18857500000000
																																			48.6987	18857500000000
																																			48.7488	18857500000000
																																			48.7988	18857500000000
																																			48.8488	18857500000000
																																			48.8989	18857500000000
																																			48.949	18857500000000
																																			48.999	18857500000000
																																			49.0491	18857400000000
																																			49.0991	18857400000000
																																			49.1491	18857400000000
																																			49.1992	18857400000000
																																			49.2493	18857400000000
																																			49.2993	18857400000000
																																			49.3494	18857400000000
																																			49.3994	18857400000000
																																			49.4494	18857400000000
																																			49.4995	18857400000000
																																			49.5496	18857400000000
																																			49.5996	18857400000000
																																			49.6497	18857400000000
																																			49.6997	18857400000000
																																			49.7497	18857400000000
																																			49.7998	18857400000000
																																			49.8499	18857400000000
																																			49.8999	18857400000000
																																			49.95	18857400000000
																																			50	18857400000000
[truncated: 10 more columns]

## Sheet: FigureS7
a)	Time / s	Observed CH2OO / cm-3		Model time / s	Modelled CH2OO / cm-3			b)	Time (CEAS) / s	Observed HCHO (CEAS) / s		Time (FTIR) / s	Observed HCHO (FTIR) / cm-3		Model time / s	Modelled HCHO / cm-3			c)	Time / s	Observed O3 / cm-3		Model time / s	Modelled O3 / cm-3			d)	Time / s	Observed C2H4 / cm-3		Model time / s	Modelled C2H4 / cm-3			e)	Time / s	Observed CO / cm-3		Model time / s	Modelled CO / cm-3			f)	Time / s	Observed HCOOH (normalised)		Model time / s	Modelled HCOOH (normalised)
	-1	-110115258		1e-08	0				-10	-424740655000		0	0		1e-08	0				0	270550364837901		1e-08	271000000000000				0	4380000000000000		1e-08	0				0	0		1e-08	0				0	0		1e-08	0
	0	-1422208550		1.02568e-08	4.92678e-09				-9	-324601076000		18	13773900000000		1.02568e-08	1.28878e-08				89.984	157092290078671		1.02568e-08	271000000000000				36	4242586391400000		1.02568e-08	238972				72	1.4983e+13		1.02568e-08	2.47023e-09				18	0.158839		1.02568e-08	2.57701e-51
	1	1497434180		1.05202e-08	2.02164e-08				-8	-52328011100		54	53467600000000		1.05202e-08	5.28833e-08				100.032	150420863432393		1.05202e-08	271000000000000				72	4203005820600000		1.05202e-08	484080				108	2.43075e+13		1.05202e-08	1.01363e-08				54	0.283914		1.05202e-08	4.47554e-49
	2	2251654690		1.07903e-08	4.66674e-08				-7	272064817000		90	82737000000000		1.07903e-08	1.22076e-07				110.016	143160472163638		1.07903e-08	271000000000000				108	4165498303800000		1.07903e-08	735482				144	3.13207e+13		1.07903e-08	2.33985e-08				90	0.39553		1.07903e-08	3.254e-48
	3	2468825960		1.10674e-08	8.51265e-08				-6	380475683000		126	105258000000000		1.10674e-08	2.22679e-07				120.063	133501277067917		1.10674e-08	271000000000000				144	4139171306400000		1.10674e-08	993340				180	36643408149154		1.10674e-08	4.26814e-08				126	0.489525		1.10674e-08	8.83874e-48
	4	6632203560		1.13515e-08	1.36491e-07				-5	-230259285000		162	122597000000000		1.13515e-08	3.57043e-07				130.032	127919259686132		1.13515e-08	271000000000000				180	4115811759000000		1.13515e-08	1.25782e+06				216	4.07956e+13		1.13515e-08	6.84352e-08				162	0.569448		1.13515e-08	1.74139e-47
	5	6171619710		1.1643e-08	2.01713e-07				-4	-53583076100		198	136375000000000		1.1643e-08	5.27654e-07				140.016	119742993372006		1.1643e-08	271000000000000				216	4097555568600000		1.1643e-08	1.52909e+06				252	4.40611e+13		1.1643e-08	1.01137e-07				198	0.636852		1.1643e-08	3.4399e-47
	6	5299295240		1.1942e-08	2.818e-07				-3	-258787147000		234	147405000000000		1.1942e-08	7.37151e-07				150.063	114292441307739		1.1942e-08	271000000000000				252	4083179094600000		1.1942e-08	1.80732e+06				288	4.6736e+13		1.1942e-08	1.41291e-07				234	0.694032		1.1942e-08	7.68363e-47
	7	5144679070		1.22486e-08	3.7782e-07				-2	243044116000		270	156293000000000		1.22486e-08	9.88326e-07				160.032	107053960925237		1.22486e-08	271000000000000				288	4069947684000000		1.22486e-08	2.09271e+06				324	4.88395e+13		1.22486e-08	1.89435e-07				270	0.741768		1.22486e-08	1.47864e-46
	8	2900183200		1.25632e-08	4.90903e-07				-1	-281661420000		306	163465000000000		1.25632e-08	1.28414e-06				170.016	102343996816317		1.25632e-08	271000000000000				324	4061598615600000		1.25632e-08	2.38541e+06				360	5.05455e+13		1.25632e-08	2.46133e-07				306	0.782248		1.25632e-08	1.23994e-46
	9	4607315850		1.28858e-08	6.22248e-07				0	6982316590		342	169299000000000		1.28858e-08	1.62772e-06				180.047	9.59995e+13		1.28858e-08	271000000000000				360	4051205138400000		1.28858e-08	2.68564e+06				396	5.19337e+13		1.28858e-08	3.11988e-07				342	0.816707		1.28858e-08	3.94176e-46
	10	1494215540		1.32166e-08	7.73122e-07				1	690946579000		378	174001000000000		1.32166e-08	2.02238e-06				190.016	9.19661e+13		1.32166e-08	271000000000000				396	4044351927600000		1.32166e-08	2.99357e+06							1.32166e-08	3.87635e-07				378	0.845872		1.32166e-08	7.312e-46
	11	6131391980		1.3556e-08	9.44866e-07				2	1568470930000					1.3556e-08	2.47164e-06				200	8.621e+13		1.3556e-08	271000000000000							1.3556e-08	3.30941e+06							1.3556e-08	4.73745e-07							1.3556e-08	1.16609e-45
	12	1170166550		1.39041e-08	1.1389e-06				3	3160190190000					1.39041e-08	2.97921e-06				210.047	8.23944e+13		1.39041e-08	271000000000000							1.39041e-08	3.63336e+06							1.39041e-08	5.71032e-07							1.39041e-08	2.47708e-45
	13	4252800280		1.42611e-08	1.35673e-06				4	4814207150000					1.42611e-08	3.54902e-06				220.015	7.73579e+13		1.42611e-08	271000000000000							1.42611e-08	3.96563e+06							1.42611e-08	6.80249e-07							1.42611e-08	5.96867e-45
	14	340897989		1.46273e-08	1.59994e-06				5	6055321260000					1.46273e-08	4.18523e-06				229.999	7.38694e+13		1.46273e-08	271000000000000							1.46273e-08	4.30643e+06							1.46273e-08	8.02193e-07							1.46273e-08	1.19841e-44
	15	3095411900		1.50029e-08	1.87022e-06				6	7818519760000					1.50029e-08	4.89224e-06				240.048	6.92906e+13		1.50029e-08	271000000000000							1.50029e-08	4.65599e+06							1.50029e-08	9.37705e-07							1.50029e-08	2.08926e-44
	16	2585718800		1.53882e-08	2.16933e-06				7	9837700110000					1.53882e-08	5.67468e-06				250.016	6.64127e+13		1.53882e-08	271000000000000							1.53882e-08	5.01451e+06							1.53882e-08	1.08768e-06							1.53882e-08	3.3103e-44
	17	2355976470		1.57833e-08	2.49917e-06				8	11420450500000					1.57833e-08	6.5375e-06				259.983	6.23572e+13		1.57833e-08	271000000000000							1.57833e-08	5.38225e+06							1.57833e-08	1.25306e-06							1.57833e-08	4.9067e-44
	18	886714818		1.61886e-08	2.86172e-06				9	12018146600000					1.61886e-08	7.48587e-06				270.032	5.99153e+13		1.61886e-08	271000000000000							1.61886e-08	5.75942e+06							1.61886e-08	1.43483e-06							1.61886e-08	6.92836e-44
	19	-615604705		1.66043e-08	3.25907e-06				10	14057460200000					1.66043e-08	8.5253e-06				280.016	5.61651e+13		1.66043e-08	271000000000000							1.66043e-08	6.14629e+06							1.66043e-08	1.63406e-06							1.66043e-08	9.43029e-44
	20	97378529		1.70307e-08	3.69346e-06				11	14414802400000					1.70307e-08	9.6616e-06				290.064	5.36359e+13		1.70307e-08	271000000000000							1.70307e-08	6.54308e+06							1.70307e-08	1.85186e-06							1.70307e-08	1.24731e-43
				1.7468e-08	4.16722e-06				12	16260492200000					1.7468e-08	1.09009e-05				300.032	50452707834249		1.7468e-08	271000000000000							1.7468e-08	6.95007e+06							1.7468e-08	2.0894e-06							1.7468e-08	1.61237e-43
				1.79165e-08	4.68284e-06				13	16626180200000					1.79165e-08	1.22497e-05				310.016	4.8316e+13		1.79165e-08	271000000000000							1.79165e-08	7.3675e+06							1.79165e-08	2.34792e-06							1.79165e-08	2.04553e-43
				1.83766e-08	5.24293e-06				14	18522867500000					1.83766e-08	1.37148e-05				320.065	4.53507e+13		1.83766e-08	271000000000000							1.83766e-08	7.79566e+06							1.83766e-08	2.62875e-06							1.83766e-08	2.55488e-43
				1.88484e-08	5.85026e-06				15	18865232600000					1.88484e-08	1.53035e-05				330.032	4.35192e+13		1.88484e-08	271000000000000							1.88484e-08	8.23481e+06							1.88484e-08	2.93326e-06							1.88484e-08	3.14929e-43
				1.93324e-08	6.50776e-06				16	20344415400000					1.93324e-08	1.70234e-05				340	4.09246e+13		1.93324e-08	271000000000000							1.93324e-08	8.68523e+06							1.93324e-08	3.26292e-06							1.93324e-08	3.83849e-43
				1.98288e-08	7.2185e-06				17	21375833200000					1.98288e-08	1.88826e-05				350.048	39136786807175		1.98288e-08	271000000000000							1.98288e-08	9.14722e+06							1.98288e-08	3.61927e-06							1.98288e-08	4.63316e-43
				2.0338e-08	7.98575e-06				18	22616920700000					2.0338e-08	2.08897e-05				360.032	3.67602e+13		2.0338e-08	271000000000000							2.0338e-08	9.62107e+06							2.0338e-08	4.00397e-06							2.0338e-08	5.545e-43
				2.08602e-08	8.81295e-06				19	24196919000000					2.08602e-08	2.30535e-05				369.999	3.51468e+13		2.08602e-08	271000000000000							2.08602e-08	1.01071e+07							2.08602e-08	4.41871e-06							2.08602e-08	6.58684e-43
				2.13959e-08	9.70373e-06				20	24459942500000					2.13959e-08	2.53837e-05				380.048	3.30319e+13		2.13959e-08	271000000000000							2.13959e-08	1.06056e+07							2.13959e-08	4.86534e-06							2.13959e-08	7.77272e-43
				2.19453e-08	1.06619e-05				21	25934308800000					2.19453e-08	2.78902e-05				390.033	3.15929e+13		2.19453e-08	271000000000000							2.19453e-08	1.11169e+07							2.19453e-08	5.34577e-06							2.19453e-08	9.11801e-43
				2.25088e-08	1.16916e-05				22	27017823100000					2.25088e-08	3.05836e-05				399.999	2.96524e+13		2.25088e-08	271000000000000							2.25088e-08	1.16413e+07							2.25088e-08	5.86203e-06							2.25088e-08	1.06395e-42
				2.30868e-08	1.2797e-05				23	27730450100000					2.30868e-08	3.34752e-05							2.30868e-08	271000000000000							2.30868e-08	1.21792e+07							2.30868e-08	6.41627e-06							2.30868e-08	1.23556e-42
				2.36796e-08	1.39826e-05				24	29522428000000					2.36796e-08	3.65767e-05							2.36796e-08	271000000000000							2.36796e-08	1.27309e+07							2.36796e-08	7.01074e-06							2.36796e-08	1.42864e-42
				2.42876e-08	1.52533e-05				25	30411410800000					2.42876e-08	3.99006e-05							2.42876e-08	271000000000000							2.42876e-08	1.32968e+07							2.42876e-08	7.64783e-06							2.42876e-08	1.64538e-42
				2.49113e-08	1.6614e-05				26	31234421100000					2.49113e-08	4.34599e-05							2.49113e-08	271000000000000							2.49113e-08	1.38772e+07							2.49113e-08	8.33006e-06							2.49113e-08	1.90692e-42
				2.5551e-08	1.807e-05				27	32921163200000					2.5551e-08	4.72686e-05							2.5551e-08	271000000000000							2.5551e-08	1.44725e+07							2.5551e-08	9.06008e-06							2.5551e-08	2.24667e-42
				2.62071e-08	1.96269e-05				28	33216581000000					2.62071e-08	5.13413e-05							2.62071e-08	271000000000000							2.62071e-08	1.50831e+07							2.62071e-08	9.8407e-06							2.62071e-08	2.67703e-42
				2.688e-08	2.12906e-05				29	35164504600000					2.688e-08	5.56933e-05							2.688e-08	271000000000000							2.688e-08	1.57094e+07							2.688e-08	1.06749e-05							2.688e-08	3.2116e-42
				2.75702e-08	2.30673e-05				30	34832558700000					2.75702e-08	6.03411e-05							2.75702e-08	271000000000000							2.75702e-08	1.63518e+07							2.75702e-08	1.15657e-05							2.75702e-08	3.8655e-42
				2.82782e-08	2.49637e-05				31	36155449400000					2.82782e-08	6.53016e-05							2.82782e-08	271000000000000							2.82782e-08	1.70106e+07							2.82782e-08	1.25165e-05							2.82782e-08	4.65545e-42
				2.90043e-08	2.69865e-05				32	37164493600000					2.90043e-08	7.0593e-05							2.90043e-08	271000000000000							2.90043e-08	1.76864e+07							2.90043e-08	1.35307e-05							2.90043e-08	5.6e-42
				2.97491e-08	2.91431e-05				33	38591585500000					2.97491e-08	7.62345e-05							2.97491e-08	271000000000000							2.97491e-08	1.83795e+07							2.97491e-08	1.4612e-05							2.97491e-08	6.71961e-42
				3.0513e-08	3.14412e-05				34	39271524300000					3.0513e-08	8.2246e-05							3.0513e-08	271000000000000							3.0513e-08	1.90904e+07							3.0513e-08	1.57643e-05							3.0513e-08	8.03691e-42
				3.12965e-08	3.38889e-05				35	40655969200000					3.12965e-08	8.86489e-05							3.12965e-08	271000000000000							3.12965e-08	1.98196e+07							3.12965e-08	1.69915e-05							3.12965e-08	9.57686e-42
				3.21001e-08	3.64948e-05				36	41687041300000					3.21001e-08	9.54656e-05							3.21001e-08	271000000000000							3.21001e-08	2.05675e+07							3.21001e-08	1.82981e-05							3.21001e-08	1.1367e-41
				3.29244e-08	3.92679e-05				37	42543915900000					3.29244e-08	0.000102719							3.29244e-08	271000000000000							3.29244e-08	2.13346e+07							3.29244e-08	1.96885e-05							3.29244e-08	1.34375e-41
				3.37698e-08	4.22176e-05				38	43498111100000					3.37698e-08	0.000110436							3.37698e-08	271000000000000							3.37698e-08	2.21214e+07							3.37698e-08	2.11674e-05							3.37698e-08	1.58218e-41
				3.46369e-08	4.5354e-05				39	44498171800000					3.46369e-08	0.00011864							3.46369e-08	271000000000000							3.46369e-08	2.29284e+07							3.46369e-08	2.274e-05							3.46369e-08	1.85566e-41
				3.55263e-08	4.86877e-05				40	45879503800000					3.55263e-08	0.000127361							3.55263e-08	271000000000000							3.55263e-08	2.37561e+07							3.55263e-08	2.44115e-05							3.55263e-08	2.17065e-41
				3.64386e-08	5.22298e-05				41	46847673300000					3.64386e-08	0.000136626							3.64386e-08	271000000000000							3.64386e-08	2.46051e+07							3.64386e-08	2.61875e-05							3.64386e-08	2.5484e-41
				3.73743e-08	5.59921e-05				42	47370765100000					3.73743e-08	0.000146468							3.73743e-08	271000000000000							3.73743e-08	2.54759e+07							3.73743e-08	2.80738e-05							3.73743e-08	3.00131e-41
				3.8334e-08	5.99869e-05				43	48255931200000					3.8334e-08	0.000156918							3.8334e-08	271000000000000							3.8334e-08	2.6369e+07							3.8334e-08	3.00768e-05							3.8334e-08	3.54062e-41
				3.93183e-08	6.42273e-05				44	49399571600000					3.93183e-08	0.00016801							3.93183e-08	271000000000000							3.93183e-08	2.72851e+07							3.93183e-08	3.22028e-05							3.93183e-08	4.17877e-41
				4.03279e-08	6.87269e-05				45	49764677000000					4.03279e-08	0.00017978							4.03279e-08	271000000000000							4.03279e-08	2.82247e+07							4.03279e-08	3.44589e-05							4.03279e-08	4.92956e-41
				4.13634e-08	7.35004e-05				46	51137932800000					4.13634e-08	0.000192267							4.13634e-08	271000000000000							4.13634e-08	2.91884e+07							4.13634e-08	3.68523e-05							4.13634e-08	5.80828e-41
				4.24256e-08	7.85628e-05				47	51963603500000					4.24256e-08	0.00020551							4.24256e-08	271000000000000							4.24256e-08	3.01769e+07							4.24256e-08	3.93906e-05							4.24256e-08	6.83184e-41
				4.3515e-08	8.39305e-05				48	52925409600000					4.3515e-08	0.000219551							4.3515e-08	271000000000000							4.3515e-08	3.11907e+07							4.3515e-08	4.20818e-05							4.3515e-08	8.01891e-41
				4.46323e-08	8.96202e-05				49	54128006600000					4.46323e-08	0.000234435							4.46323e-08	271000000000000							4.46323e-08	3.22306e+07							4.46323e-08	4.49346e-05							4.46323e-08	9.39011e-41
				4.57784e-08	9.56498e-05				50	54606308000000					4.57784e-08	0.000250207							4.57784e-08	271000000000000							4.57784e-08	3.32972e+07							4.57784e-08	4.79578e-05							4.57784e-08	1.09682e-40
				4.69539e-08	0.000102038				51	55524251900000					4.69539e-08	0.000266918							4.69539e-08	271000000000000							4.69539e-08	3.43912e+07							4.69539e-08	5.11608e-05							4.69539e-08	1.28035e-40
				4.81596e-08	0.000108805				52	56914976300000					4.81596e-08	0.00028462							4.81596e-08	271000000000000							4.81596e-08	3.55133e+07							4.81596e-08	5.45537e-05							4.81596e-08	1.49641e-40
				4.93962e-08	0.000115971				53	56840985900000					4.93962e-08	0.000303366							4.93962e-08	271000000000000							4.93962e-08	3.66641e+07							4.93962e-08	5.81468e-05							4.93962e-08	1.74981e-40
				5.06646e-08	0.000123559				54	57866970600000					5.06646e-08	0.000323215							5.06646e-08	271000000000000							5.06646e-08	3.78446e+07							5.06646e-08	6.19513e-05							5.06646e-08	2.04588e-40
				5.19656e-08	0.000131592				55	58466902600000					5.19656e-08	0.000344226							5.19656e-08	271000000000000							5.19656e-08	3.90553e+07							5.19656e-08	6.59786e-05							5.19656e-08	2.39054e-40
				5.32999e-08	0.000140093				56	59693795600000					5.32999e-08	0.000366465							5.32999e-08	271000000000000							5.32999e-08	4.02971e+07							5.32999e-08	7.02412e-05							5.32999e-08	2.79036e-40
				5.46686e-08	0.000149089				57	60371787900000					5.46686e-08	0.000389998							5.46686e-08	271000000000000							5.46686e-08	4.15709e+07							5.46686e-08	7.47517e-05							5.46686e-08	3.25258e-40
				5.60723e-08	0.000158607				58	61559244300000					5.60723e-08	0.000414895							5.60723e-08	271000000000000							5.60723e-08	4.28773e+07							5.60723e-08	7.95239e-05							5.60723e-08	3.78521e-40
				5.75122e-08	0.000168675				59	62004321100000					5.75122e-08	0.000441233							5.75122e-08	271000000000000							5.75122e-08	4.42173e+07							5.75122e-08	8.4572e-05							5.75122e-08	4.47556e-40
				5.8989e-08	0.000179324				60	62518576100000					5.8989e-08	0.000469088							5.8989e-08	271000000000000							5.8989e-08	4.55916e+07							5.8989e-08	8.99111e-05							5.8989e-08	5.62199e-40
				6.05037e-08	0.000190585				61	64027974000000					6.05037e-08	0.000498545							6.05037e-08	271000000000000							6.05037e-08	4.70013e+07							6.05037e-08	9.55571e-05							6.05037e-08	7.29851e-40
				6.20573e-08	0.000202491				62	64453419800000					6.20573e-08	0.000529689							6.20573e-08	271000000000000							6.20573e-08	4.84472e+07							6.20573e-08	0.000101527							6.20573e-08	9.56168e-40
				6.36508e-08	0.000215077				63	65226118600000					6.36508e-08	0.000562614							6.36508e-08	271000000000000							6.36508e-08	4.99302e+07							6.36508e-08	0.000107837							6.36508e-08	1.24731e-39
				6.52852e-08	0.000228381				64	65762572600000					6.52852e-08	0.000597415							6.52852e-08	271000000000000							6.52852e-08	5.14512e+07							6.52852e-08	0.000114508							6.52852e-08	1.60997e-39
				6.69616e-08	0.000242441				65	66695937300000					6.69616e-08	0.000634194							6.69616e-08	271000000000000							6.69616e-08	5.30114e+07							6.69616e-08	0.000121557							6.69616e-08	2.05145e-39
				6.8681e-08	0.000257299				66	68157632200000					6.8681e-08	0.000673059							6.8681e-08	271000000000000							6.8681e-08	5.46116e+07							6.8681e-08	0.000129007							6.8681e-08	2.57968e-39
				7.04446e-08	0.000272996				67	68431777900000					7.04446e-08	0.000714123							7.04446e-08	271000000000000							7.04446e-08	5.62529e+07							7.04446e-08	0.000136878							7.04446e-08	3.20328e-39
				7.22535e-08	0.00028958				68	69405519500000					7.22535e-08	0.000757505							7.22535e-08	271000000000000							7.22535e-08	5.79363e+07							7.22535e-08	0.000145193							7.22535e-08	3.93162e-39
				7.41088e-08	0.000307098				69	70394313700000					7.41088e-08	0.000803329							7.41088e-08	271000000000000							7.41088e-08	5.96629e+07							7.41088e-08	0.000153976							7.41088e-08	4.77488e-39
				7.60118e-08	0.0003256				70	70458190200000					7.60118e-08	0.000851728							7.60118e-08	271000000000000							7.60118e-08	6.14339e+07							7.60118e-08	0.000163253							7.60118e-08	5.74412e-39
				7.79636e-08	0.000345139				71	71028664000000					7.79636e-08	0.00090284							7.79636e-08	271000000000000							7.79636e-08	6.32504e+07							7.79636e-08	0.000173049							7.79636e-08	6.85137e-39
				7.99655e-08	0.000365772				72	72165373700000					7.99655e-08	0.000956811							7.99655e-08	271000000000000							7.99655e-08	6.51135e+07							7.99655e-08	0.000183394							7.99655e-08	8.10965e-39
				8.20189e-08	0.000387556				73	73251341600000					8.20189e-08	0.0010138							8.20189e-08	271000000000000							8.20189e-08	6.70245e+07							8.20189e-08	0.000194317							8.20189e-08	9.53314e-39
				8.4125e-08	0.000410554				74	73494345300000					8.4125e-08	0.00107396							8.4125e-08	271000000000000							8.4125e-08	6.89845e+07							8.4125e-08	0.000205848							8.4125e-08	1.11372e-38
				8.62851e-08	0.000434832				75	74233781800000					8.62851e-08	0.00113746							8.62851e-08	271000000000000							8.62851e-08	7.09948e+07							8.62851e-08	0.00021802							8.62851e-08	1.29385e-38
				8.85007e-08	0.000460457				76	74621208000000					8.85007e-08	0.0012045							8.85007e-08	271000000000000							8.85007e-08	7.30568e+07							8.85007e-08	0.000230868							8.85007e-08	1.49551e-38
				9.07733e-08	0.000487502				77	75699682900000					9.07733e-08	0.00127524							9.07733e-08	271000000000000							9.07733e-08	7.51717e+07							9.07733e-08	0.000244429							9.07733e-08	1.72066e-38
				9.31041e-08	0.000516044				78	76014730500000					9.31041e-08	0.0013499							9.31041e-08	271000000000000							9.31041e-08	7.7341e+07							9.31041e-08	0.000258739							9.31041e-08	1.97144e-38
				9.54949e-08	0.000546162				79	76765596300000					9.54949e-08	0.00142869							9.54949e-08	271000000000000							9.54949e-08	7.95659e+07							9.54949e-08	0.00027384							9.54949e-08	2.25014e-38
				9.7947e-08	0.00057794				80	77706220800000					9.7947e-08	0.00151182							9.7947e-08	271000000000000							9.7947e-08	8.18479e+07							9.7947e-08	0.000289774							9.7947e-08	2.55926e-38
				1.00462e-07	0.000611468				81	78437453300000					1.00462e-07	0.00159952							1.00462e-07	271000000000000							1.00462e-07	8.41886e+07							1.00462e-07	0.000306584							1.00462e-07	2.90152e-38
				1.03042e-07	0.000646839				82	78934227900000					1.03042e-07	0.00169205							1.03042e-07	271000000000000							1.03042e-07	8.65894e+07							1.03042e-07	0.000324319							1.03042e-07	3.27984e-38
				1.05688e-07	0.000684152				83	79731880500000					1.05688e-07	0.00178965							1.05688e-07	271000000000000							1.05688e-07	8.90518e+07							1.05688e-07	0.000343027							1.05688e-07	3.69742e-38
				1.08401e-07	0.000723509				84	80044348900000					1.08401e-07	0.00189261							1.08401e-07	271000000000000							1.08401e-07	9.15774e+07							1.08401e-07	0.00036276							1.08401e-07	4.15768e-38
				1.11185e-07	0.000765021				85	80924705200000					1.11185e-07	0.0020012							1.11185e-07	271000000000000							1.11185e-07	9.41679e+07							1.11185e-07	0.000383574							1.11185e-07	4.66438e-38
				1.1404e-07	0.000808801				86	81904395400000					1.1404e-07	0.00211572							1.1404e-07	271000000000000							1.1404e-07	9.68249e+07							1.1404e-07	0.000405525							1.1404e-07	5.22153e-38
				1.16968e-07	0.00085497				87	82005176800000					1.16968e-07	0.00223649							1.16968e-07	271000000000000							1.16968e-07	9.95501e+07							1.16968e-07	0.000428674							1.16968e-07	5.83353e-38
				1.19972e-07	0.000903657				88	83051790400000					1.19972e-07	0.00236385							1.19972e-07	271000000000000							1.19972e-07	1.02345e+08							1.19972e-07	0.000453085							1.19972e-07	6.50511e-38
				1.23052e-07	0.000954994				89	83369733700000					1.23052e-07	0.00249814							1.23052e-07	271000000000000							1.23052e-07	1.05212e+08							1.23052e-07	0.000478825							1.23052e-07	7.2414e-38
				1.26212e-07	0.00100912				90	84397720000000					1.26212e-07	0.00263974							1.26212e-07	271000000000000							1.26212e-07	1.08153e+08							1.26212e-07	0.000505964							1.26212e-07	8.04795e-38
				1.29453e-07	0.00106619				91	84250083500000					1.29453e-07	0.00278902							1.29453e-07	271000000000000							1.29453e-07	1.11169e+08							1.29453e-07	0.000534578							1.29453e-07	8.93076e-38
				1.32777e-07	0.00112636				92	85658432600000					1.32777e-07	0.00294641							1.32777e-07	271000000000000							1.32777e-07	1.14263e+08							1.32777e-07	0.000564744							1.32777e-07	9.89636e-38
				1.36187e-07	0.00118978				93	85482066900000					1.36187e-07	0.00311232							1.36187e-07	271000000000000							1.36187e-07	1.17436e+08							1.36187e-07	0.000596545							1.36187e-07	1.09518e-37
				1.39684e-07	0.00125664				94	86195208000000					1.39684e-07	0.00328721							1.39684e-07	271000000000000							1.39684e-07	1.2069e+08							1.39684e-07	0.000630067							1.39684e-07	1.21046e-37
				1.4327e-07	0.00132711				95	86602305600000					1.4327e-07	0.00347156							1.4327e-07	271000000000000							1.4327e-07	1.24028e+08							1.4327e-07	0.000665401							1.4327e-07	1.33631e-37
				1.46949e-07	0.00140139				96	87404717100000					1.46949e-07	0.00366587							1.46949e-07	271000000000000							1.46949e-07	1.27452e+08							1.46949e-07	0.000702645							1.46949e-07	1.47362e-37
				1.50723e-07	0.00147968				97	88178711300000					1.50723e-07	0.00387066							1.50723e-07	271000000000000							1.50723e-07	1.30964e+08							1.50723e-07	0.000741898							1.50723e-07	1.62335e-37
				1.54593e-07	0.00156219				98	88734865500000					1.54593e-07	0.0040865							1.54593e-07	271000000000000							1.54593e-07	1.34565e+08							1.54593e-07	0.000783268							1.54593e-07	1.78654e-37
				1.58562e-07	0.00164914				99	88771040700000					1.58562e-07	0.00431396							1.58562e-07	271000000000000							1.58562e-07	1.3826e+08							1.58562e-07	0.000826865							1.58562e-07	1.96433e-37
				1.62634e-07	0.00174078				100	89311344800000					1.62634e-07	0.00455366							1.62634e-07	271000000000000							1.62634e-07	1.42049e+08							1.62634e-07	0.000872809							1.62634e-07	2.15794e-37
				1.6681e-07	0.00183733				101	90255328200000					1.6681e-07	0.00480624							1.6681e-07	271000000000000							1.6681e-07	1.45935e+08							1.6681e-07	0.000921223							1.6681e-07	2.37348e-37
				1.71093e-07	0.00193908				102	90790776100000					1.71093e-07	0.0050724							1.71093e-07	271000000000000							1.71093e-07	1.49922e+08							1.71093e-07	0.000972238							1.71093e-07	2.62969e-37
				1.75487e-07	0.00204629				103	91374519800000					1.75487e-07	0.00535284							1.75487e-07	271000000000000							1.75487e-07	1.5401e+08							1.75487e-07	0.00102599							1.75487e-07	2.93296e-37
				1.79993e-07	0.00215924				104	91689894400000					1.79993e-07	0.00564832							1.79993e-07	271000000000000							1.79993e-07	1.58204e+08							1.79993e-07	0.00108263							1.79993e-07	3.28898e-37
				1.84615e-07	0.00227825				105	92490580200000					1.84615e-07	0.00595963							1.84615e-07	271000000000000							1.84615e-07	1.62505e+08							1.84615e-07	0.0011423							1.84615e-07	3.70407e-37
				1.89355e-07	0.00240363				106	92834141500000					1.89355e-07	0.00628761							1.89355e-07	271000000000000							1.89355e-07	1.66917e+08							1.89355e-07	0.00120516							1.89355e-07	4.18512e-37
				1.94217e-07	0.00253572				107	93510356700000					1.94217e-07	0.00663315							1.94217e-07	271000000000000							1.94217e-07	1.71442e+08							1.94217e-07	0.00127139							1.94217e-07	4.73975e-37
				1.99205e-07	0.00267487				108	93964719700000					1.99205e-07	0.00699715							1.99205e-07	271000000000000							1.99205e-07	1.76083e+08							1.99205e-07	0.00134116							1.99205e-07	5.37627e-37
				2.0432e-07	0.00282146				109	94606822000000					2.0432e-07	0.0073806							2.0432e-07	271000000000000							2.0432e-07	1.80844e+08							2.0432e-07	0.00141466							2.0432e-07	6.10384e-37
				2.09566e-07	0.00297587				110	94890566400000					2.09566e-07	0.00778452							2.09566e-07	271000000000000							2.09566e-07	1.85727e+08							2.09566e-07	0.00149208							2.09566e-07	6.93249e-37
				2.14947e-07	0.00313852				111	95397672800000					2.14947e-07	0.00821							2.14947e-07	271000000000000							2.14947e-07	1.90735e+08							2.14947e-07	0.00157363							2.14947e-07	7.87318e-37
				2.20467e-07	0.00330984				112	95829293300000					2.20467e-07	0.00865816							2.20467e-07	271000000000000							2.20467e-07	1.95871e+08							2.20467e-07	0.00165953							2.20467e-07	8.93795e-37
				2.26128e-07	0.00349029				113	96525756700000					2.26128e-07	0.00913019							2.26128e-07	271000000000000							2.26128e-07	2.0114e+08							2.26128e-07	0.00175							2.26128e-07	1.01399e-36
				2.31935e-07	0.00368035				114	97248403000000					2.31935e-07	0.00962737							2.31935e-07	271000000000000							2.31935e-07	2.06544e+08							2.31935e-07	0.0018453							2.31935e-07	1.14936e-36
				2.3789e-07	0.00388052				115	97912429500000					2.3789e-07	0.010151							2.3789e-07	271000000000000							2.3789e-07	2.12086e+08							2.3789e-07	0.00194566							2.3789e-07	1.30145e-36
				2.43999e-07	0.00409134				116	98237749000000					2.43999e-07	0.0107025							2.43999e-07	271000000000000							2.43999e-07	2.17771e+08							2.43999e-07	0.00205137							2.43999e-07	1.47201e-36
				2.50264e-07	0.00431337				117	98534061700000					2.50264e-07	0.0112833							2.50264e-07	271000000000000							2.50264e-07	2.23602e+08							2.50264e-07	0.00216269							2.50264e-07	1.66289e-36
				2.5669e-07	0.00454719				118	99298002800000					2.5669e-07	0.0118949							2.5669e-07	271000000000000							2.5669e-07	2.29583e+08							2.5669e-07	0.00227993							2.5669e-07	1.87615e-36
				2.63282e-07	0.00479343				119	99882018000000					2.63282e-07	0.0125391							2.63282e-07	271000000000000							2.63282e-07	2.35717e+08							2.63282e-07	0.00240339							2.63282e-07	2.11404e-36
				2.70042e-07	0.00505273				120	100403548000000					2.70042e-07	0.0132174							2.70042e-07	271000000000000							2.70042e-07	2.42008e+08							2.70042e-07	0.0025334							2.70042e-07	2.37898e-36
				2.76976e-07	0.00532579				121	100215353000000					2.76976e-07	0.0139317							2.76976e-07	271000000000000							2.76976e-07	2.48462e+08							2.76976e-07	0.00267031							2.76976e-07	2.67765e-36
				2.84088e-07	0.00561332				122	101079321000000					2.84088e-07	0.0146838							2.84088e-07	271000000000000							2.84088e-07	2.55081e+08							2.84088e-07	0.00281448							2.84088e-07	3.02286e-36
				2.91383e-07	0.00591609				123	101894756000000					2.91383e-07	0.0154758							2.91383e-07	271000000000000							2.91383e-07	2.6187e+08							2.91383e-07	0.00296629							2.91383e-07	3.4209e-36
				2.98865e-07	0.0062349				124	101949652000000					2.98865e-07	0.0163098							2.98865e-07	271000000000000							2.98865e-07	2.68833e+08							2.98865e-07	0.00312613							2.98865e-07	3.87845e-36
				3.0654e-07	0.00657058				125	102704727000000					3.0654e-07	0.0171879							3.0654e-07	271000000000000							3.0654e-07	2.75975e+08							3.0654e-07	0.00329444							3.0654e-07	4.40286e-36
				3.14411e-07	0.00692402				126	103118960000000					3.14411e-07	0.0181125							3.14411e-07	271000000000000							3.14411e-07	2.833e+08							3.14411e-07	0.00347166							3.14411e-07	5.00223e-36
				3.22484e-07	0.00729616				127	103430099000000					3.22484e-07	0.019086							3.22484e-07	271000000000000							3.22484e-07	2.90814e+08							3.22484e-07	0.00365825							3.22484e-07	5.68546e-36
				3.30765e-07	0.00768797				128	103634940000000					3.30765e-07	0.0201109							3.30765e-07	271000000000000							3.30765e-07	2.9852e+08							3.30765e-07	0.0038547							3.30765e-07	6.46238e-36
				3.39258e-07	0.00810049				129	104244220000000					3.39258e-07	0.02119							3.39258e-07	271000000000000							3.39258e-07	3.06425e+08							3.39258e-07	0.00406154							3.39258e-07	7.34376e-36
				3.4797e-07	0.0085348				130	104859555000000					3.4797e-07	0.0223261							3.4797e-07	271000000000000							3.4797e-07	3.14532e+08							3.4797e-07	0.0042793							3.4797e-07	8.34146e-36
				3.56905e-07	0.00899205				131	105217873000000					3.56905e-07	0.0235222							3.56905e-07	271000000000000							3.56905e-07	3.22847e+08							3.56905e-07	0.00450856							3.56905e-07	9.46847e-36
				3.6607e-07	0.00947343				132	105578643000000					3.6607e-07	0.0247815							3.6607e-07	271000000000000							3.6607e-07	3.31376e+08							3.6607e-07	0.00474992							3.6607e-07	1.07391e-35
				3.75469e-07	0.00998021				133	106421662000000					3.75469e-07	0.0261072							3.75469e-07	271000000000000							3.75469e-07	3.40125e+08							3.75469e-07	0.00500402							3.75469e-07	1.21689e-35
				3.85111e-07	0.0105137				134	106576362000000					3.85111e-07	0.0275028							3.85111e-07	271000000000000							3.85111e-07	3.49097e+08							3.85111e-07	0.00527152							3.85111e-07	1.37827e-35
				3.95e-07	0.0110754				135	106748651000000					3.95e-07	0.028972							3.95e-07	270999999999999							3.95e-07	3.583e+08							3.95e-07	0.00555312							3.95e-07	1.56314e-35
				4.05142e-07	0.0116666				136	107481959000000					4.05142e-07	0.0305186							4.05142e-07	270999999999999							4.05142e-07	3.6774e+08							4.05142e-07	0.00584957							4.05142e-07	1.77481e-35
				4.15546e-07	0.012289				137	107309065000000					4.15546e-07	0.0321468							4.15546e-07	270999999999999							4.15546e-07	3.77421e+08							4.15546e-07	0.00616164							4.15546e-07	2.01673e-35
				4.26216e-07	0.0129442				138	108413502000000					4.26216e-07	0.0338606							4.26216e-07	270999999999999							4.26216e-07	3.87352e+08							4.26216e-07	0.00649014							4.26216e-07	2.29267e-35
				4.3716e-07	0.0136338				139	108787570000000					4.3716e-07	0.0356648							4.3716e-07	270999999999999							4.3716e-07	3.97537e+08							4.3716e-07	0.00683595							4.3716e-07	2.60682e-35
				4.48386e-07	0.0143598				140	109279297000000					4.48386e-07	0.0375639							4.48386e-07	270999999999999							4.48386e-07	4.07984e+08							4.48386e-07	0.00719995							4.48386e-07	2.96377e-35
				4.59899e-07	0.015124				141	109396403000000					4.59899e-07	0.0395629							4.59899e-07	270999999999999							4.59899e-07	4.18699e+08							4.59899e-07	0.00758311							4.59899e-07	3.36859e-35
				4.71708e-07	0.0159284				142	110297983000000					4.71708e-07	0.0416671							4.71708e-07	270999999999999							4.71708e-07	4.29689e+08							4.71708e-07	0.00798643							4.71708e-07	3.82687e-35
				4.83821e-07	0.0167751				143	110197702000000					4.83821e-07	0.043882							4.83821e-07	270999999999999							4.83821e-07	4.40962e+08							4.83821e-07	0.00841096							4.83821e-07	4.34471e-35
				4.96244e-07	0.0176663				144	110099155000000					4.96244e-07	0.0462133							4.96244e-07	270999999999999							4.96244e-07	4.52524e+08							4.96244e-07	0.00885781							4.96244e-07	5.01688e-35
				5.08987e-07	0.0186043				145	111118850000000					5.08987e-07	0.0486672							5.08987e-07	270999999999999							5.08987e-07	4.64383e+08							5.08987e-07	0.00932815							5.08987e-07	6.05257e-35
				5.22057e-07	0.0195917				146	111513291000000					5.22057e-07	0.05125							5.22057e-07	270999999999999							5.22057e-07	4.76546e+08							5.22057e-07	0.0098232							5.22057e-07	7.49582e-35
				5.35462e-07	0.0206309				147	111823304000000					5.35462e-07	0.0539685							5.35462e-07	270999999999999							5.35462e-07	4.89022e+08							5.35462e-07	0.0103443							5.35462e-07	9.38809e-35
				5.49212e-07	0.0217247				148	112425493000000					5.49212e-07	0.0568298							5.49212e-07	270999999999999							5.49212e-07	5.01818e+08							5.49212e-07	0.0108927							5.49212e-07	1.17744e-34
				5.63314e-07	0.0228759				149	112187264000000					5.63314e-07	0.0598414							5.63314e-07	270999999999999							5.63314e-07	5.14943e+08							5.63314e-07	0.0114699							5.63314e-07	1.47036e-34
				5.77779e-07	0.0240876				150	112912586000000					5.77779e-07	0.063011							5.77779e-07	270999999999999							5.77779e-07	5.28404e+08							5.77779e-07	0.0120775							5.77779e-07	1.82287e-34
				5.92615e-07	0.0253628				151	113492350000000					5.92615e-07	0.066347							5.92615e-07	270999999999999							5.92615e-07	5.42211e+08							5.92615e-07	0.0127169							5.92615e-07	2.24073e-34
				6.07832e-07	0.026705				152	113863712000000					6.07832e-07	0.0698581							6.07832e-07	270999999999999							6.07832e-07	5.56373e+08							6.07832e-07	0.0133899							6.07832e-07	2.73018e-34
				6.2344e-07	0.0281176				153	114652181000000					6.2344e-07	0.0735533							6.2344e-07	270999999999999							6.2344e-07	5.70899e+08							6.2344e-07	0.0140981							6.2344e-07	3.29797e-34
				6.39449e-07	0.0296043				154	114983036000000					6.39449e-07	0.0774424							6.39449e-07	270999999999999							6.39449e-07	5.85797e+08							6.39449e-07	0.0148436							6.39449e-07	3.95146e-34
				6.55869e-07	0.0311689				155	115129113000000					6.55869e-07	0.0815354							6.55869e-07	270999999999999							6.55869e-07	6.01078e+08							6.55869e-07	0.0156281							6.55869e-07	4.69859e-34
				6.7271e-07	0.0328156				156	115405951000000					6.7271e-07	0.085843							6.7271e-07	270999999999999							6.7271e-07	6.16752e+08							6.7271e-07	0.0164537							6.7271e-07	5.54799e-34
				6.89984e-07	0.0345486				157	115645627000000					6.89984e-07	0.0903764							6.89984e-07	270999999999999							6.89984e-07	6.32828e+08							6.89984e-07	0.0173226							6.89984e-07	6.50898e-34
				7.07701e-07	0.0363724				158	116057341000000					7.07701e-07	0.0951473							7.07701e-07	270999999999999							7.07701e-07	6.49316e+08							7.07701e-07	0.0182371							7.07701e-07	7.59168e-34
				7.25873e-07	0.0382917				159	116416105000000					7.25873e-07	0.100168							7.25873e-07	270999999999999							7.25873e-07	6.66228e+08							7.25873e-07	0.0191995							7.25873e-07	8.80705e-34
				7.44512e-07	0.0403116				160	116544118000000					7.44512e-07	0.105452							7.44512e-07	270999999999999							7.44512e-07	6.83575e+08							7.44512e-07	0.0202123							7.44512e-07	1.0167e-33
				7.6363e-07	0.0424373				161	117839849000000					7.6363e-07	0.111013							7.6363e-07	270999999999999							7.6363e-07	7.01366e+08							7.6363e-07	0.0212781							7.6363e-07	1.16842e-33
				7.83238e-07	0.0446744				162	117742358000000					7.83238e-07	0.116865							7.83238e-07	270999999999999							7.83238e-07	7.19615e+08							7.83238e-07	0.0223998							7.83238e-07	1.33728e-33
				8.0335e-07	0.0470285				163	117660955000000					8.0335e-07	0.123023							8.0335e-07	270999999999999							8.0335e-07	7.38332e+08							8.0335e-07	0.0235802							8.0335e-07	1.52477e-33
				8.23979e-07	0.0495059				164	117962425000000					8.23979e-07	0.129504							8.23979e-07	270999999999999							8.23979e-07	7.5753e+08							8.23979e-07	0.0248224							8.23979e-07	1.73253e-33
				8.45137e-07	0.052113				165	118736877000000					8.45137e-07	0.136324							8.45137e-07	270999999999999							8.45137e-07	7.77221e+08							8.45137e-07	0.0261296							8.45137e-07	1.96231e-33
				8.66838e-07	0.0548565				166	119034499000000					8.66838e-07	0.143501							8.66838e-07	270999999999999							8.66838e-07	7.97417e+08							8.66838e-07	0.0275052							8.66838e-07	2.21603e-33
				8.89097e-07	0.0577435				167	119734631000000					8.89097e-07	0.151054							8.89097e-07	270999999999999							8.89097e-07	8.18132e+08							8.89097e-07	0.0289528							8.89097e-07	2.49575e-33
				9.11927e-07	0.0607816				168	119786011000000					9.11927e-07	0.159001							9.11927e-07	270999999999999							9.11927e-07	8.39379e+08							9.11927e-07	0.0304761							9.11927e-07	2.8037e-33
				9.35343e-07	0.0639787				169	119834688000000					9.35343e-07	0.167365							9.35343e-07	270999999999999							9.35343e-07	8.61172e+08							9.35343e-07	0.0320791							9.35343e-07	3.14229e-33
				9.59361e-07	0.0673429				170	120745241000000					9.59361e-07	0.176165							9.59361e-07	270999999999999							9.59361e-07	8.83524e+08							9.59361e-07	0.033766							9.59361e-07	3.51415e-33
				9.83995e-07	0.0708831				171	121058435000000					9.83995e-07	0.185426							9.83995e-07	270999999999999							9.83995e-07	9.0645e+08							9.83995e-07	0.0355411							9.83995e-07	3.92209e-33
				1.00926e-06	0.0746083				172	121100010000000					1.00926e-06	0.195172							1.00926e-06	270999999999999							1.00926e-06	9.29964e+08							1.00926e-06	0.037409							1.00926e-06	4.36917e-33
				1.03518e-06	0.0785284				173	121342368000000					1.03518e-06	0.205426							1.03518e-06	270999999999999							1.03518e-06	9.54083e+08							1.03518e-06	0.0393745							1.03518e-06	4.85869e-33
				1.06176e-06	0.0826533				174	122242240000000					1.06176e-06	0.216217							1.06176e-06	270999999999999							1.06176e-06	9.78821e+08							1.06176e-06	0.0414428							1.06176e-06	5.39423e-33
				1.08902e-06	0.0869939				175	122526561000000					1.08902e-06	0.227572							1.08902e-06	270999999999999							1.08902e-06	1.00419e+09							1.08902e-06	0.0436193							1.08902e-06	5.97964e-33
				1.11699e-06	0.0915613				176	122244533000000					1.11699e-06	0.239521							1.11699e-06	270999999999999							1.11699e-06	1.03022e+09							1.11699e-06	0.0459094							1.11699e-06	6.61911e-33
				1.14567e-06	0.0963673				177	123077231000000					1.14567e-06	0.252093							1.14567e-06	270999999999999							1.14567e-06	1.05691e+09							1.14567e-06	0.0483193							1.14567e-06	7.31713e-33
				1.17509e-06	0.101424				178	123202907000000					1.17509e-06	0.265323							1.17509e-06	270999999999999							1.17509e-06	1.08429e+09							1.17509e-06	0.050855							1.17509e-06	8.0786e-33
				1.20526e-06	0.106746				179	123408818000000					1.20526e-06	0.279244							1.20526e-06	270999999999999							1.20526e-06	1.11237e+09							1.20526e-06	0.0535232							1.20526e-06	8.90877e-33
				1.23621e-06	0.112345				180	123445713000000					1.23621e-06	0.293892							1.23621e-06	270999999999999							1.23621e-06	1.14117e+09							1.23621e-06	0.0563309							1.23621e-06	9.81334e-33
				1.26795e-06	0.118237				181	124456591000000					1.26795e-06	0.309305							1.26795e-06	270999999999999							1.26795e-06	1.17072e+09							1.26795e-06	0.0592851							1.26795e-06	1.07985e-32
				1.30051e-06	0.124437				182	124298090000000					1.30051e-06	0.325523							1.30051e-06	270999999999999							1.30051e-06	1.20102e+09							1.30051e-06	0.0623937							1.30051e-06	1.18708e-32
				1.33391e-06	0.13096				183	124756647000000					1.33391e-06	0.342588							1.33391e-06	270999999999999							1.33391e-06	1.23209e+09							1.33391e-06	0.0656646							1.33391e-06	1.30376e-32
				1.36816e-06	0.137824				184	124775728000000					1.36816e-06	0.360544							1.36816e-06	270999999999999							1.36816e-06	1.26397e+09							1.36816e-06	0.0691062							1.36816e-06	1.43065e-32
				1.40329e-06	0.145046				185	125083678000000					1.40329e-06	0.379438							1.40329e-06	270999999999999							1.40329e-06	1.29667e+09							1.40329e-06	0.0727276							1.40329e-06	1.5686e-32
				1.43932e-06	0.152645				186	125346294000000					1.43932e-06	0.399318							1.43932e-06	270999999999999							1.43932e-06	1.3302e+09							1.43932e-06	0.0765381							1.43932e-06	1.7185e-32
				1.47628e-06	0.160641				187	126070847000000					1.47628e-06	0.420235							1.47628e-06	270999999999999							1.47628e-06	1.3646e+09							1.47628e-06	0.0805474							1.47628e-06	1.88135e-32
				1.51419e-06	0.169054				188	126288148000000					1.51419e-06	0.442245							1.51419e-06	270999999999999							1.51419e-06	1.39988e+09							1.51419e-06	0.0847661							1.51419e-06	2.0582e-32
				1.55307e-06	0.177907				189	126278664000000					1.55307e-06	0.465403							1.55307e-06	270999999999999							1.55307e-06	1.43606e+09							1.55307e-06	0.0892049							1.55307e-06	2.25019e-32
				1.59295e-06	0.187221				190	126750002000000					1.59295e-06	0.48977							1.59295e-06	270999999999999							1.59295e-06	1.47317e+09							1.59295e-06	0.0938753							1.59295e-06	2.46499e-32
				1.63385e-06	0.197021				191	127563060000000					1.63385e-06	0.515409							1.63385e-06	270999999999999							1.63385e-06	1.51124e+09							1.63385e-06	0.0987895							1.63385e-06	2.71879e-32
				1.67581e-06	0.207333				192	127482560000000					1.67581e-06	0.542385							1.67581e-06	270999999999999							1.67581e-06	1.55029e+09							1.67581e-06	0.10396							1.67581e-06	3.01671e-32
				1.71884e-06	0.218183				193	127740634000000					1.71884e-06	0.570769							1.71884e-06	270999999999999							1.71884e-06	1.59033e+09							1.71884e-06	0.1094							1.71884e-06	3.36394e-32
				1.76298e-06	0.229599				194	127749931000000					1.76298e-06	0.600633							1.76298e-06	270999999999999							1.76298e-06	1.63141e+09							1.76298e-06	0.115125							1.76298e-06	3.76623e-32
				1.80824e-06	0.24161				195	128278549000000					1.80824e-06	0.632056							1.80824e-06	270999999999999							1.80824e-06	1.67354e+09							1.80824e-06	0.121148							1.80824e-06	4.22986e-32
				1.85468e-06	0.254248				196	127966153000000					1.85468e-06	0.665118							1.85468e-06	270999999999999							1.85468e-06	1.71675e+09							1.85468e-06	0.127485							1.85468e-06	4.76171e-32
				1.9023e-06	0.267545				197	129024678000000					1.9023e-06	0.699904							1.9023e-06	270999999999999							1.9023e-06	1.76107e+09							1.9023e-06	0.134152							1.9023e-06	5.36936e-32
				1.95115e-06	0.281535				198	128800015000000					1.95115e-06	0.736504							1.95115e-06	270999999999999							1.95115e-06	1.80653e+09							1.95115e-06	0.141167							1.95115e-06	6.06108e-32
				2.00125e-06	0.296255				199	129248190000000					2.00125e-06	0.775014							2.00125e-06	270999999999999							2.00125e-06	1.85316e+09							2.00125e-06	0.148549							2.00125e-06	6.84595e-32
				2.05264e-06	0.311743				200	129315289000000					2.05264e-06	0.815531							2.05264e-06	270999999999999							2.05264e-06	1.90098e+09							2.05264e-06	0.156315							2.05264e-06	7.73389e-32
				2.10535e-06	0.328038				201	129841662000000					2.10535e-06	0.858161							2.10535e-06	270999999999999							2.10535e-06	1.95003e+09							2.10535e-06	0.164486							2.10535e-06	8.73576e-32
				2.15941e-06	0.345183				202	130231238000000					2.15941e-06	0.903015							2.15941e-06	270999999999999							2.15941e-06	2.00035e+09							2.15941e-06	0.173083							2.15941e-06	9.86345e-32
				2.21486e-06	0.363221				203	130367391000000					2.21486e-06	0.950206							2.21486e-06	270999999999999							2.21486e-06	2.05195e+09							2.21486e-06	0.182128							2.21486e-06	1.11299e-31
				2.27173e-06	0.382201				204	130590474000000					2.27173e-06	0.999859							2.27173e-06	270999999999999							2.27173e-06	2.10488e+09							2.27173e-06	0.191645							2.27173e-06	1.25494e-31
				2.33006e-06	0.402169				205	131234799000000					2.33006e-06	1.0521							2.33006e-06	270999999999998							2.33006e-06	2.15917e+09							2.33006e-06	0.201658							2.33006e-06	1.41373e-31
				2.38989e-06	0.423178				206	131232738000000					2.38989e-06	1.10706							2.38989e-06	270999999999998							2.38989e-06	2.21485e+09							2.38989e-06	0.212193							2.38989e-06	1.59105e-31
				2.45126e-06	0.445283				207	131788370000000					2.45126e-06	1.16489							2.45126e-06	270999999999998							2.45126e-06	2.27196e+09							2.45126e-06	0.223278							2.45126e-06	1.78876e-31
				2.5142e-06	0.46854				208	132281961000000					2.5142e-06	1.22574							2.5142e-06	270999999999998							2.5142e-06	2.33054e+09							2.5142e-06	0.23494							2.5142e-06	2.00885e-31
				2.57876e-06	0.493008				209	131964738000000					2.57876e-06	1.28975							2.57876e-06	270999999999998							2.57876e-06	2.39062e+09							2.57876e-06	0.247209							2.57876e-06	2.25352e-31
				2.64498e-06	0.518752				210	132344852000000					2.64498e-06	1.3571							2.64498e-06	270999999999998							2.64498e-06	2.45225e+09							2.64498e-06	0.260119							2.64498e-06	2.52529e-31
				2.7129e-06	0.545838				211	132543212000000					2.7129e-06	1.42796							2.7129e-06	270999999999998							2.7129e-06	2.51545e+09							2.7129e-06	0.273701							2.7129e-06	2.83447e-31
				2.78256e-06	0.574335				212	133472945000000					2.78256e-06	1.50252							2.78256e-06	270999999999998							2.78256e-06	2.58028e+09							2.78256e-06	0.287991							2.78256e-06	3.19036e-31
				2.85401e-06	0.604316				213	133238613000000					2.85401e-06	1.58096							2.85401e-06	270999999999998							2.85401e-06	2.64678e+09							2.85401e-06	0.303025							2.85401e-06	3.59883e-31
				2.92729e-06	0.635861				214	133625012000000					2.92729e-06	1.66348							2.92729e-06	270999999999998							2.92729e-06	2.71498e+09							2.92729e-06	0.318843							2.92729e-06	4.06634e-31
				3.00246e-06	0.669048				215	133712969000000					3.00246e-06	1.75031							3.00246e-06	270999999999998							3.00246e-06	2.78494e+09							3.00246e-06	0.335486							3.00246e-06	4.60002e-31
				3.07956e-06	0.703965				216	134310980000000					3.07956e-06	1.84166							3.07956e-06	270999999999998							3.07956e-06	2.85669e+09							3.07956e-06	0.352995							3.07956e-06	5.20772e-31
[truncated: 737 more rows]

## Sheet: FigureS8
Time / s	Normalised contribution from CH2OO + O3 to total loss	Normalised contribution from CH2OO + C2H4 to total loss	Normalised contribution from CH2OO + CH2OO to total loss	Normalised contribution from CH2OO + HCHO to total loss	Normalised contribution from CH2OO + HCOOH to total loss
[truncated: 973 more rows]

[truncated: 3 more sheets: FigureS9, FigureS11, FigureS12]
